# Supplementary material for: Hypothalamic CDK4 regulates thermogenesis by modulating sympathetic innervation of adipose tissues
Source: EMBO Rep. 2020 Jul 12;21(9):e49807. doi: 10.15252/embr.201949807 (PMC7507572; doi:10.15252/embr.201949807)
Supplement: Supplementary file 3 — Source Data for Expanded View and Appendix [file EMBR-21-e49807-s009.zip]

Archive with 43 entries (34 files):
- source_data_EV_figures/
- source_data_EV_figures/.DS_Store
- source_data_EV_figures/Source_Data_FigEV5/
- source_data_EV_figures/Source_Data_FigEV5/EMBOR-2019-49807V1_FigEV5D_WB_HSP90.jpg
- source_data_EV_figures/Source_Data_FigEV5/EMBOR-2019-49807V1_FigEV5D_WB_UCP1.jpg
- source_data_EV_figures/Source_Data_FigEV5/EMBOR-2019-49807V1_FigEV5B_TH_KO.jpg
- source_data_EV_figures/Source_Data_FigEV5/EMBOR-2019-49807V1_FigEV5D_WB_TH.jpg
- source_data_EV_figures/Source_Data_FigEV5/EMBOR-2019-49807V1_FigEV5B_TH_WT.jpg
- source_data_EV_figures/Source_Data_FigEV2/
- source_data_EV_figures/Source_Data_FigEV2/EV2_Exposure_3.0sec.jpg
- source_data_EV_figures/Source_Data_FigEV2/EMBOR-2019-49807V1_FigEV2B_WHOLE BODY.jpg
- source_data_EV_figures/Source_Data_FigEV2/FigEV2A_Exposure_3.0sec.scn
- source_data_EV_figures/Source_Data_FigEV3/
- source_data_EV_figures/Source_Data_FigEV3/EMBOR-2019-49807V1_FigEV3C_WB_PCREBS133.jpg
- source_data_EV_figures/Source_Data_FigEV3/EMBOR-2019-49807V1_FigEV3C_WB_HSP90.jpg
- source_data_EV_figures/Source_Data_FigEV1/
- source_data_EV_figures/Source_Data_FigEV1/EMBOR-2019-49807V1_FigEV1A_WHOLE BODY.jpg
- Source_Data_appendix_figures/.DS_Store
- Source_Data_appendix_figures/Source_Data_Appendix_FigS1/
- Source_Data_appendix_figures/Source_Data_Appendix_FigS1/.DS_Store
- Source_Data_appendix_figures/Source_Data_Appendix_FigS1/EMBOR-2019-49807V1_FigS1A_WB_ADRB3.jpg
- Source_Data_appendix_figures/Source_Data_Appendix_FigS1/EMBOR-2019-49807V1_FigS1A_WB_HSP90.jpg
- Source_Data_appendix_figures/Source_Data_Appendix_FigS1/EMBOR-2019-49807V1_FigS1C_WB_ADRB3.jpg
- Source_Data_appendix_figures/Source_Data_Appendix_FigS1/EMBOR-2019-49807V1_SourceDataforFigureS1.xlsx
- Source_Data_appendix_figures/Source_Data_Appendix_FigS2/
- Source_Data_appendix_figures/Source_Data_Appendix_FigS2/EMBOR-2019-49807V1_FigS2A_TH_KO.jpg
- Source_Data_appendix_figures/Source_Data_Appendix_FigS2/EMBOR-2019-49807V1_FigS2A_TH_WT.jpg
- Source_Data_appendix_figures/Source_Data_Appendix_FigS2/EMBOR-2019-49807V1_SourceDataforFigureS2.xlsx
- Source_Data_appendix_figures/Source_Data_Appendix_FigS3/
- Source_Data_appendix_figures/Source_Data_Appendix_FigS3/EMBOR-2019-49807V1_FigS3A_WB_HSP90.jpg
- Source_Data_appendix_figures/Source_Data_Appendix_FigS3/EMBOR-2019-49807V1_FigS3A_WB_TH.jpg
- Source_Data_appendix_figures/Source_Data_Appendix_FigS3/EMBOR-2019-49807V1_FigS3C_WB_GAPDH.jpg
- Source_Data_appendix_figures/Source_Data_Appendix_FigS3/EMBOR-2019-49807V1_FigS3C_WB_PHSLS660.jpg
- Source_Data_appendix_figures/Source_Data_Appendix_FigS3/EMBOR-2019-49807V1_FigS3F_WB_PSD95.jpg
- Source_Data_appendix_figures/Source_Data_Appendix_FigS3/EMBOR-2019-49807V1_FigS3F_WB_TH.jpg
- Source_Data_appendix_figures/Source_Data_Appendix_FigS3/EMBOR-2019-49807V1_FigS3F_WB_UCP1.jpg
- Source_Data_appendix_figures/Source_Data_Appendix_FigS3/EMBOR-2019-49807V1_SourceDataforFigureS3.xlsx
- Source_Data_appendix_figures/Source_Data_Appendix_FigS4/
- Source_Data_appendix_figures/Source_Data_Appendix_FigS4/EMBOR-2019-49807V1_FigS4A_WB_TH.jpg
- Source_Data_appendix_figures/Source_Data_Appendix_FigS4/EMBOR-2019-49807V1_FigS4A_WB_TUBULIN.jpg
- Source_Data_appendix_figures/Source_Data_Appendix_FigS4/EMBOR-2019-49807V1_FigS4C_WB_GAPDH.jpg
- Source_Data_appendix_figures/Source_Data_Appendix_FigS4/EMBOR-2019-49807V1_FigS4C_WB_PHSLS660.jpg
- Source_Data_appendix_figures/Source_Data_Appendix_FigS4/EMBOR-2019-49807V1_SourceDataforFigureS4.xlsx
