# Supplementary material for: Hypothalamic CDK4 regulates thermogenesis by modulating sympathetic innervation of adipose tissues
Source: EMBO Rep. 2020 Jul 12;21(9):e49807. doi: 10.15252/embr.201949807 (PMC7507572; doi:10.15252/embr.201949807)
Supplement: Supplementary file 3 — Source Data for Expanded View and Appendix [file EMBR-21-e49807-s009.zip › Source_Data_appendix_figures/Source_Data_Appendix_FigS1/EMBOR-2019-49807V1_SourceDataforFigureS1.xlsx]

## Sheet: A
Western blot scWAT
Images as TIFF provided separately

## Sheet: B
Quantification Western blot scWAT
Cdk4+/+	Cdk4-/-
0.226611	0.245051
0.166707	2.74833
1.94166	1.93803
1.43081	0.961015
1.23358	1.74656

## Sheet: C
Western blot scWAT
Images as TIFF provided separately
