# Supplementary material for: Hypothalamic CDK4 regulates thermogenesis by modulating sympathetic innervation of adipose tissues
Source: EMBO Rep. 2020 Jul 12;21(9):e49807. doi: 10.15252/embr.201949807 (PMC7507572; doi:10.15252/embr.201949807)
Supplement: Supplementary file 3 — Source Data for Expanded View and Appendix [file EMBR-21-e49807-s009.zip › Source_Data_appendix_figures/Source_Data_Appendix_FigS2/EMBOR-2019-49807V1_SourceDataforFigureS2.xlsx]

## Sheet: A
TH IHC scWAT
Images as TIFF provided separately

## Sheet: B
Quantification TH IHC scWAT
Cdk4+/+	Cdk4-/-
3.6997	2.00713
2.14883	1.34314
3.31564	2.24165
1.33685	2.28803
1.93825	3.94989
2.55862
