# Supplementary material for: Hypothalamic CDK4 regulates thermogenesis by modulating sympathetic innervation of adipose tissues
Source: EMBO Rep. 2020 Jul 12;21(9):e49807. doi: 10.15252/embr.201949807 (PMC7507572; doi:10.15252/embr.201949807)
Supplement: Supplementary file 3 — Source Data for Expanded View and Appendix [file EMBR-21-e49807-s009.zip › Source_Data_appendix_figures/Source_Data_Appendix_FigS3/EMBOR-2019-49807V1_SourceDataforFigureS3.xlsx]

## Sheet: A
Western blot BAT
Images as TIFF provided separately

## Sheet: B
Quantification Western blot TH BAT
Cdk4+/+	Cdk4-/-
1.01144	0.70863
0.964083	0.883634
1.00555	0.722413
1.01821	0.6898

## Sheet: C
Western blot BAT P-HSL S660
Images as TIFF provided separately

## Sheet: D
Quantification Western blot BAT P-HSL S660
Cdk4+/+	Cdk4-/-
1.38078	0.201557
0.747404	0.137114
0.661796	0.827548
1.21	0.18193

## Sheet: E
Protein concentration BAT
Cdk4+/+	Cdk4-/-
1.58	3.27
1.37	2.59
1.15	2.58
1.92	3.05
1.51	2.92

## Sheet: F
Western blot BAT equal tissue weight
Images as TIFF provided separately

## Sheet: G
Quantification Western blot TH BAT equal tissue weight
Cdk4+/+	Cdk4-/-
0.790585	1.21348
0.940427	1.10843
0.922588	1.55541
1.19	1.71209
1.15613	1.82323

## Sheet: H
Quantification Western blot PSD95 BAT equal tissue weight
Cdk4+/+	Cdk4-/-
0.835819	2.46261
0.843744	1.38647
0.787254	1.92232
1.24881	2.07016
1.28417	2.08636

## Sheet: I
Quantification Western blot UCP1 BAT equal tissue weight
Cdk4+/+	Cdk4-/-
0.892664	1.96338
0.924283	1.98061
0.877604	1.86207
1.30052	1.96525
1.00498	2.52132
