# Supplementary material for: Hypothalamic CDK4 regulates thermogenesis by modulating sympathetic innervation of adipose tissues
Source: EMBO Rep. 2020 Jul 12;21(9):e49807. doi: 10.15252/embr.201949807 (PMC7507572; doi:10.15252/embr.201949807)
Supplement: Supplementary file 3 — Source Data for Expanded View and Appendix [file EMBR-21-e49807-s009.zip › Source_Data_appendix_figures/Source_Data_Appendix_FigS4/EMBOR-2019-49807V1_SourceDataforFigureS4.xlsx]

## Sheet: A
Western blot BAT
Images as TIFF provided separately

## Sheet: B
Quantification Western blot TH BAT
Cdk4flox/flox	Cdk4flox/flox Sf1-Cre
1.32915	1.45785
0.854602	1.33248
0.650751	1.17427
0.936051	1.37035
1.22945	1.26099

## Sheet: C
Western blot BAT P-HSL S660
Images as TIFF provided separately

## Sheet: D
Quantification Western blot BAT P-HSL S660
Cdk4flox/flox	Cdk4flox/flox Sf1-Cre
0.658967	4.6635
0.568948	8.1395
0.497316	0.86022
2.34463	0.37189
0.929815	2.45643
