# Supplementary material for: Hypothalamic CDK4 regulates thermogenesis by modulating sympathetic innervation of adipose tissues
Source: EMBO Rep. 2020 Jul 12;21(9):e49807. doi: 10.15252/embr.201949807 (PMC7507572; doi:10.15252/embr.201949807)
Supplement: Supplementary file 5 — Source Data for Figure 1 [file EMBR-21-e49807-s003.xlsx]

## Sheet: A
VO2
	Cdk4+/+						Cdk4-/-
Time (Days)	WT1	WT2	WT3	WT4	WT5	WT6	KO1	KO2	KO3	KO4	KO5
0	4885.77	4458.08	4011.58	3376.21	1997.58	3389.39	3347.06	4628.65	4802.04	3941.83	3853.18
0.0104167	4614.76	3140.46	3136.14	2679.4	2331.39	2882.49	4805.31	5418.67	4140.49	4532.7	4006.15
0.0208333	3706	3345.4	2920	4169.08	3171.72	2955.48	3458.99	5398.99	3862.86	4611.6	3977.57
0.03125	3026.79	2927.08	2864.83	2723.12	1800.98	5283.5	3134	5499.36	4678.26	5194.44	3796.59
0.0416667	2880.61	5556.13	2783.75	2033.86	2291.39	4946.78	3268.59	5719.65	5245.96	4331.6	5161.07
0.0520833	2901.86	4623.94	2931.04	2482.58	2240.95	4347.44	5129	5531.41	5305.28	5483.28	4190.02
0.0625	3749.45	2814.95	2870.67	2252.09	3444.12	3360.78	5118.15	5575.73	3129.32	3875.39	3396.78
0.0729167	2573.54	2732.88	5431.12	2579.12	1855.27	3051.59	3411.74	4089.83	3887.95	4093.86	4224.2
0.0833333	4283.59	5477.22	4521.64	4218.13	2788.7	5465.26	2510.78	4684.42	5179.8	4329.46	3346.65
0.09375	2546.86	4666.36	4101.16	3046.2	2359.69	4088.71	3003	5280.59	3461.35	4074.89	4020.62
0.104167	2995.93	2988.42	4072.99	2155.88	2612.96	2766.61	3026.61	5158.2	4113.22	4750.05	3191.56
0.114583	4791.64	3147.54	2871.18	3206.95	2202.16	3112.39	2967.01	5384.48	4692.2	4275.84	4307.49
0.125	4038.59	3354	2887.7	2375.53	3277.41	2985.88	4714.24	4689.27	3546.57	4121.48	5383.21
0.135417	3192.65	4654.65	2674.9	3089.98	1822.27	2623.22	2884.47	5025.56	5170.75	3911.68	2815.82
0.145833	2811.22	2745.14	2993.05	2615.13	2319.96	5032.42	2895.24	5342.95	3364.37	4384.1	4258.7
0.15625	3328.03	3223.16	4395.23	2698.24	2317.28	5070.4	3061.66	5421.8	5354.11	4232.54	4499.57
0.166667	3861.65	4115.8	4156.92	2715.11	3350.1	4663.19	4575.23	5321.4	4909.81	4249.55	3517.81
0.177083	2951	3005.41	3442.82	2492.52	2787.33	4162.3	3743.26	6305.73	3935.83	3634.27	3459.04
0.1875	2908.18	3122.96	2686.82	2434.45	2086.1	3061.08	2622.15	5734.17	4034.13	4429.85	4584.69
0.197917	3309.33	3123.24	2821.87	2554.85	2311.97	4910.86	3274.25	4640.55	3768.04	4244.26	3665.48
0.208333	3997.84	4514.45	2959.82	4126.92	2073.59	2921.5	2997.65	5902.09	4024.25	4110.37	4824.54
0.21875	2744.47	2694.15	3037.71	2607.64	3022.67	3175.67	4825.12	5801.82	3735.72	5635.2	3442.31
0.229167	2945.92	2875.62	2845.39	2511.45	1890.79	2981.26	3271.57	4866.49	3753.03	4101.15	3670.39
0.239583	2922.9	4034.71	2455.9	2656.96	2241.8	2988.08	2904.15	5268.49	3612.17	4102.1	3464.8
0.25	3236.56	4553.86	2816.16	2879.59	2018.47	5069.22	3123.3	4338.04	4305.26	4329.05	3567.07
0.260417	3011.68	2864.91	2917.36	2537.07	2366.55	4893.84	3099.11	4481.41	3700.19	3885.98	4587.97
0.270833	3085.74	3106.76	4735.81	2660.78	3356.16	4198.93	3164.88	5096.11	3887.05	4338.44	3964.05
0.28125	2869.86	2946.97	4121.21	2532.22	2929.5	2833.05	4471.75	4796.26	3275.54	3957.07	3643.22
0.291667	4746.81	3696.82	3744.69	3904.85	2303.59	3007.96	3020.7	4995.93	4352.76	4372.76	5086.04
0.302083	4252.87	4423.85	2495.3	2342.88	2081.82	2970.16	2944.53	6028.9	4932.79	4422.37	3413.29
0.3125	3245.03	2916.36	3094.12	2520.36	2073.64	4536.62	3083.59	5138.68	4821.09	4311.02	3571.87
0.322917	3140.78	3297.86	2704.25	2430.54	2306.91	4511.36	3234.02	4813.87	3684.58	4177.31	3691.65
0.333333	3004.82	3072.5	2994.38	2851.99	2225.97	3093.2	4462.24	4327.72	4305.06	4514.95	4862.53
0.34375	3073.59	4235.52	2882.61	2370.15	2368.42	3082.99	3081.31	4793.76	3557.5	3900.74	3563
0.354167	4643.94	4310.69	3790.75	3962.71	3025.16	3006.75	3370.11	6019.86	4205.92	4247.41	3565.86
0.364583	3920.96	3090.57	2948.61	2602.55	2073.82	4367.87	3102.24	4279.96	4003	4091.65	4182.87
0.375	2880.16	2975.06	2589.09	2578.75	2311.12	2644.51	2935.87	4568.4	3815.55	4193.43	3705.47
0.385417	2921.18	3054.98	2934.83	2837.08	2258.74	3012.45	3111.24	5140.81	5001.99	4074.81	3834
0.395833	2640.25	4382.14	3850.58	2526.78	2478.63	3815.61	3294.81	4088.88	3925.98	3775.77	4275.57
0.40625	3349.92	2904.62	3151.05	4043.91	3075.64	5039.31	3518.21	4694.57	4016.95	4129.81	3474.72
0.416667	4380.21	3297.49	2827.15	2478.18	2152.82	4360.74	3110	4846.41	4003.81	4139.17	3726.87
0.427083	3218.61	3243.96	3020.83	3387.35	2397.85	2972.75	2874.67	4708.33	4181.35	4057.42	4557.52
0.4375	2755.53	3025.85	2411.23	2467.56	2331.24	2919.47	3191.33	4988.66	3548.24	4188.59	3699.59
0.447917	4410.65	4783.62	4284.9	2542.53	2534.86	3305.43	4577.59	4555.9	4178.07	4270.62	3650.52
0.458333	3815.64	3255.74	4238.26	3295.72	2368.35	3741.95	2762.04	4698.26	3744.11	5116.9	4160.07
0.46875	3612.41	3309.81	4169.77	2748.42	2369.29	3678.84	3215.05	4949.9	4371.2	5119.7	3732.92
0.479167	2871.4	3020.68	3269.89	3019.66	2617.06	3110.53	4200.14	5080.59	3923.29	4575.41	3719.8
0.489583	3407.88	4605.44	3101.45	3127.21	2256.5	4740.1	3103.26	4955.9	5847.77	4695.68	4381.52
0.5	3440.74	3309.33	4268.3	3376.28	2399.77	3342.42	3270.1	5168.96	5292.29	5881.14	4461.62
0.510417	3099.16	3802.86	4611	3690.15	2967.8	3482.48	3518.25	6681.52	4932.3	4833.46	4742.79
0.520833	4037.06	4257.85	4559.13	4700.44	3471.97	5020.62	3235.07	5666.32	4346.95	5301.65	5619.9
0.53125	3256.86	4957.45	4335.75	3594.99	2293.7	4953.94	4656.22	5221.88	5392.92	5344.3	3639.56
0.541667	5319.18	5513.02	4911.48	3912.45	3418.29	5290.56	4738.29	6477.79	5131.39	5951.34	5551.54
0.552083	4540.92	4716.95	4677.41	4325.82	3649.79	5385.63	5065.24	6018.62	5221.19	6264.77	5437.56
0.5625	4591.73	5127.03	5118.8	4990.26	3565.11	5169.23	5183.4	6195.19	5719.23	6755.38	5665.66
0.572917	4709.61	4625.74	5026.15	4364.7	3632.96	5111.84	5275.51	5662.94	4831.79	5672.32	5663.65
0.583333	5146.91	4978.97	5020.19	4662.39	3479.33	5200.67	5128.32	5762.71	5977.13	5848.84	5858.68
0.59375	4737.08	4796.51	4691.06	4362.76	3448.23	5185.12	5495.73	5377.09	5238.15	4869.05	5813.34
0.604167	4801.78	5213.48	5045.48	4792.31	3829.76	5093.38	5357.49	5999.05	6052.39	4966.89	5934.68
0.614583	4659.74	4828.82	4626.69	4403.73	3480.8	4981.12	4842.35	6104.54	5118.22	4975.81	5972.8
0.625	4015.65	3928.87	4834.67	4805.3	3472.99	4534.97	5540.72	5564.64	5773.04	6049.43	5466.09
0.635417	3272.02	4313.55	5025.32	4007.29	3480.66	4636.58	5484.06	6122.24	5092.1	5081.36	5369.38
0.645833	3989.42	5024.51	4996.31	4766.18	2794.12	5084.43	5247.2	5307.28	4605.52	5766.47	5699.95
0.65625	4397.29	3475.15	4898.37	4545.81	2417.01	5367.92	5416.88	5622.4	3962.16	4922.72	5590.74
0.666667	3246.23	4611.7	4780.31	4933.3	2959.08	5007.77	5591.94	5652.78	4512	4397.3	5371.75
0.677083	3205.59	3557.49	5011.86	5119.66	2779.64	4582.84	5277.92	5712.09	4160.48	5052.58	5553.56
0.6875	4722.87	5054.09	4789.38	4488.04	3294.41	3412.72	4988.39	5500.83	4222.57	4489.44	5450.08
0.697917	3084.4	3330.43	4790.13	3910.52	3796.81	4197.33	4487.05	5162.6	4748.11	4697.7	5018.02
0.708333	4650.21	4755.71	4638.05	2954.02	3513.96	4634.38	3768.17	5808.4	5292.89	5872.24	5405.35
0.71875	4702.61	3228.01	4872.56	3919.24	3607.48	4058.72	3388.69	6149.67	5662.99	6289.12	5311.11
0.729167	4798.46	4414	4614.45	4383.85	3332.79	3164.86	3499.74	5335.75	5120.74	5631.77	3299.81
0.739583	4778.41	4990.94	4887.72	4935.3	3426.32	4952.89	4208.11	4788.33	5713.91	4636.41	4689.93
0.75	4501.89	4623.21	4673.88	3721.07	2302.49	4559.91	5426.91	5082.83	5296.56	4676.48	5837.23
0.760417	3126.54	3523.03	4909.26	3367.48	3128.59	4500.16	5658.61	6147.46	5218.2	5074.58	5563.5
0.770833	3367.43	3633.31	4657.31	3322.25	2860.03	4476.9	5161.25	5946.69	5097.61	4862.25	6215.54
0.78125	4576.06	4969.39	4782.31	4106.9	3330.28	4893.43	5276.15	5863.91	5312.94	6098.03	5512.57
0.791667	3300.47	4622.18	4740.32	4648.47	3686.42	3384.63	5042.53	5433.49	4454.05	6323.13	5128.32
0.802083	3458.47	3792	4300.11	3920.04	3428.35	4343.43	5181.65	5618.06	3936.54	5447.15	5444.61
0.8125	5172.45	3305.72	4398.54	2840.85	3310.84	3898.36	4783.61	5507.71	5030.82	5617.69	4584.46
0.822917	4296.27	3309.24	3105.55	2734.42	2817.48	4978.94	3161.82	5359	4732.96	5344.08	4250.56
0.833333	5039.8	3202.01	2882.81	3068.87	2468.99	4789.94	3434.44	5397.65	5397.52	5025.48	4595.84
0.84375	3618.1	4793.5	2971.28	2852.01	3589.41	4376.42	4853.02	5932.6	5469.92	4553.02	5692.18
0.854167	3710.7	3090.4	2728.07	3136.48	3291.99	3454.38	4943.44	5487.06	5477.79	4965.67	5535.07
0.864583	4996.56	4170.17	5569.26	4564.79	2912	4679.25	4859.9	6405.04	5063.22	4414.08	5663.19
0.875	4848.54	2978.33	5112.27	3068	3073.94	2897.91	3617.07	5614.85	4581.55	4327.11	5046.06
0.885417	4534.26	3214.9	4937.94	4577.03	2863.7	5007.07	3621.67	5447.06	4722.46	5899.85	3973.65
0.895833	3498.48	4612.51	4809.28	2995.82	3412.72	4333.65	3588.49	4860.63	4134.34	4412.63	4172.03
0.90625	3492.82	4713.54	4909.9	4320.54	3390.57	3993.61	5356.16	5337.53	4978.65	4998.7	5297.23
0.916667	4585.49	3118.87	4512.15	3921.5	2602.68	4535.26	5579.69	5347.55	4702.67	4357.41	5061.22
0.927083	4953.81	3263.27	4518.32	3794.28	2735.9	3107.86	5444.54	6267.17	5747.71	6493.96	4330.95
0.9375	5082.75	3216	3812.16	3471.86	3254.27	4404.88	5083.06	6271.65	4999.94	5106.94	3988.23
0.947917	4709.84	5139.58	3071.3	3335.44	3203.52	3986.64	3933.76	6272.75	5028.98	4374.23	4860.75
0.958333	4408.94	4083.86	3118.56	4294.54	3244.57	4704.63	3402.98	6169.89	4408.06	4831.71	4943.6
0.96875	3305.73	2947.16	4827.52	3044.8	2899.58	3282.19	3424.04	5305.93	5148.38	5258.72	3887.08
0.979167	4186.03	4799.6	4623.79	3203.01	3013.22	4548.44	5573.5	6243.42	4295.9	4255.76	3699.2
0.989583	4845.29	4696.06	4592.9	4319.46	2524.68	3349.65	4569.35	5839.28	4510.13	5204.32	4916.69
1	4603.24	4212.74	4039.56	3376.79	3176.53	3153.71	4010.01	5992.79	4454.36	4313.68	4260.17
1.01042	4701.78	3957.37	2473.46	2308.84	2882.91	4368.97	3304.87	5286.13	4665.32	4221.19	3737.49
1.02083	4066.89	2809.86	2892.77	2717.28	2440.12	3420.24	3276.2	5390.27	4968.94	3834.53	4492.95
1.03125	3325.66	5022.54	4929.31	4846.14	2517.72	3170.17	3282.31	5447.67	4361.16	3918.76	3252.46
1.04167	3000.69	3942.5	4066.55	2811.82	1875.15	2970.58	4447.55	5404.09	3884.45	4207.12	3369.56
1.05208	3881.2	3080.66	2957.25	2856.26	2440.55	5053.87	2751.37	5990.54	5380.51	4343.01	4866.73
1.0625	5117.32	3326.23	3082.04	2916.31	3530.09	3564.98	3436.48	6821.59	6614.86	5013.55	4475.99
1.07292	3981.09	6498.38	3078.62	4046.78	2807.62	6913.31	3655.49	5738.72	6343.24	5373.56	6435.08
1.08333	4794.94	4509.22	3836.67	6006.27	3229.86	6906.44	3909.36	6072.9	5402.03	6811.06	6468.89
1.09375	6179.11	4440.19	6749.25	4694.06	3983.86	6256.7	4190.44	7120.58	6273.86	7513.26	5432.34
1.10417	4722.65	6503.68	6006.25	4356.67	3627.36	5006.85	5641.17	6897.56	7116.7	6305.33	5613.16
1.11458	4987.65	5525.18	5552.9	4504.34	3769.47	5181.92	4627.14	6828.21	7216.9	6490.4	5789.96
1.125	6433.13	5272.07	4761.45	4288.7	4016.2	5311.19	4761.34	7140.5	6159.19	6832.1	7219.34
1.13542	5587.58	6543.6	4779.84	4801.72	4197.23	4862.88	5002.09	8107.45	6889.6	6861.98	5935.66
1.14583	5276.57	6650.55	4431.23	4806.59	3653.6	5669.36	5258.06	7394.22	6864.56	7005.75	6218.26
1.15625	5330.1	5690.56	5199.01	4452.91	4314.4	5979.81	4975	7247.44	7332.85	7620.7	7405.78
1.16667	6696.01	5592.19	5004.23	6355.33	4508.98	6616.74	5579.06	6798.5	6971.5	6814.93	6331.18
1.17708	7053.15	7335.14	6617.59	4822.81	4491.66	5954.19	5945.95	7423.67	7201.97	7688.37	6465.15
1.1875	5665.47	6708.58	4611.53	5136.25	4358.03	5490.02	5994.11	8101.82	8268.81	7425.4	6704.3
1.19792	5855.78	5984.02	5126.93	5760.32	4491.8	5226.55	5797.89	8412.88	8066.59	7697.33	6835.56
1.20833	6327.94	6276.38	5499.65	4787.23	4449.69	5864.92	6618.93	8681.96	8456.27	7740.83	6189.47
1.21875	5986.78	6659.31	5390.47	6667.25	4927.13	6079.56	6740.88	8427.98	7594.35	7706.97	6808.79
1.22917	7580.54	8882.92	6946.68	5235.46	4621.66	7704.85	6035.03	9074.86	7950.86	8010.01	6647.34
1.23958	6146.13	7118.17	7319.75	6167.16	4489.4	6205.28	6584.87	8547.75	7916.19	8175.82	6924.83
1.25	6015.21	6377.13	7214.71	5391.39	5738.01	7174.78	7010.55	8816.87	8187.24	8361.09	7237.31
1.26042	6559.96	5997.34	5055.4	5604.4	4616.6	6151.08	7016.12	9168.83	7597.91	7705.73	7718.78
1.27083	7467.33	6064.81	5228.77	5711.71	4451.96	8125.69	6976.37	9094.78	8235	8225.28	7099.9
1.28125	5605.33	7654.16	5440.26	6352.83	4704.39	7112.61	6691.12	9158.71	8714.65	8374.55	6848.11
1.29167	6017.34	6532.95	5423.87	4596.95	4760.64	5587.14	6758.36	9202.42	8044.05	8561.43	7135.38
1.30208	7090.01	6570.48	7608.39	5247.28	4849.42	6728.66	7081.78	9261.87	8148.51	8239.67	7303.32
1.3125	6225.35	6452.18	7853.72	5846.62	4902.75	7810.81	7293.1	9128.32	8232.6	8503.35	6990.42
1.32292	6263.99	7498.77	7967.31	5665.66	4783.73	7246.4	6995.08	9245.5	8714.97	8601.63	7002.41
1.33333	6139.65	6891.49	6602.59	6001.61	4626.2	8130.93	7171.09	8986.67	8512.31	8482.86	7751.32
1.34375	7038.68	6381.04	4593.85	4863.19	4840.4	6048.81	7106.5	9354.31	8553.42	8799.18	7816.98
1.35417	6448.21	6575.86	5378.74	5568.79	5329.35	6666.05	7158.96	9337.12	9179.96	8684.48	7725.48
1.36458	7311.79	7460.05	6776.24	5491.85	5041.33	7964.9	7303.59	9346.48	8966.95	9056.19	8086.89
1.375	6541.49	7101.49	7684.62	5534.29	5358.61	8142.46	7377.83	9563.53	9444.28	8615.09	7961.53
1.38542	6216.59	6956.85	7351.59	6006.34	5492.77	8192.77	7144.78	9377.1	8479.62	8950.66	8264.66
1.39583	7123.27	6532.97	7489.49	6193.94	5017.64	6491.36	7179.5	9439.25	8740.32	8797.11	8050.69
1.40625	6624.08	7230.67	7662.23	5885.2	5157.14	6533.82	7089.86	9191.32	8687.12	9205.37	8210.6
1.41667	6303.52	6839.23	6884.99	5296.91	5433.76	7322.79	7152.18	9207.92	8288.09	9091.59	8140.71
1.42708	6940.44	6946.01	5531.1	6031.53	5006.57	7388.71	7444.57	9165.5	8957.22	8772.05	7406.74
1.4375	7816.24	8388.52	5331.48	5875.12	4539.97	7498.64	7330.01	9383.19	8861.95	9075.81	7939.43
1.44792	6377.53	8330.99	7118.83	5923.02	4818.87	6784.13	7248.94	9440.06	8655.25	8777.08	7114.93
1.45833	6454.65	6605.33	7708.78	6388.26	5817.14	7467.56	6701.17	9125.98	9077.31	9245.68	7526.93
1.46875	7830.03	6907.32	7764.42	5807.68	5630.26	7227.79	7031.33	9245.83	8832.91	9430.28	7415.49
1.47917	6165.01	8128.54	7366.91	5765.76	4597.39	6862.78	7163.12	9169.07	8822.09	9442.9	7499.52
1.48958	7186.22	8423.79	7324.67	5714.13	4496.32	7660.23	7248.73	9096.89	8827.48	9458.08	8025.44
1.5	6521.66	7044.55	6091.97	6767.44	4316.24	7119.04	6615.8	9361.27	8712.54	8621.11	7434.14
1.51042	7150.46	8026.23	6069.85	5507.8	5267.35	7407.53	7079.85	9287.17	8498.55	9490.86	7299.62
1.52083	6509.36	6972.24	7549.18	5917.91	5293.55	7912.21	7067.06	9612.2	8416.45	9047.35	7408.2
1.53125	7391.51	8404.77	8252.92	6137.53	4555.81	8523.81	7052.93	9454.13	8604.72	9062.17	7401.93
1.54167	8258.04	6760.71	8244.12	7096.45	5028.84	8035.26	6912.44	9049.54	8537.19	9011.24	7920.7
1.55208	7912.48	8231.35	8383.51	6590.06	5762.37	8196.32	6731.13	9103.15	8573.71	8673.98	8159.48
1.5625	7873.39	8338.94	7803.5	7007.56	5684.64	7202.83	7365.9	8536.11	8278.08	8505.45	8056.25
1.57292	8321.19	7119.9	8624.76	5725.48	4944	7544.57	7137.98	9129.83	8231.81	8302.11	7953.97
1.58333	8151.38	6910.68	8197.75	6145.97	4864.59	6596.13	7392.75	8902.97	8410.26	8748.78	7763.51
1.59375	7696.9	8206.49	8114.3	5976.63	5307.94	7181.17	7461.14	9204.09	8397.27	8760.93	7360.58
1.60417	6320.03	8667.51	8351.25	5116.57	5005.89	7714.08	7164.57	9293.19	8372.45	8579.35	7909.86
1.61458	6253.11	6949.96	8352.06	5933.95	4770.78	6886.34	6765.72	9281.57	8278.88	8753.25	7548.99
1.625	6230.59	7203.02	7974.02	5993.34	4764.92	7218.82	7102.7	9352.18	8736.01	8150.61	7009.79
1.63542	7590.57	7640.91	8169.77	5865.59	4690.63	5476.82	6653.36	9047.37	8105.87	8326.02	7239.52
1.64583	5949.07	6097.9	7707.75	5509.61	5203.07	5949.26	6994.68	9104.61	7722.01	8648.34	7164.54
1.65625	6295.92	6703.35	7857.16	6182.03	5378.58	6855.66	7094.52	8356.77	8308.11	8749.88	7739.91
1.66667	7204.41	7835.51	7964.38	5400.77	4815.29	7477.64	7182.41	8877.22	9401.88	8512.7	7875.28
1.67708	8162.47	6925.99	7309.74	5736.36	4879.19	6982.78	6179.62	8501.81	8786.14	8498.34	7937.41
1.6875	6221.84	7911.75	7435.55	5970.24	4785.67	7087.88	6258.71	8649.86	8181.89	8527.58	7497.89
1.69792	6157.96	7180.99	6836.49	5873.94	4922.26	7218.15	7044.52	8750.05	8741.8	8746.68	7723.89
1.70833	7547.18	7776.16	5657.87	7121.33	4924.48	6508.52	6520.85	9016.64	8851.65	8850.36	7749.48
1.71875	6297.58	8481.42	7389.26	5039.6	4777.57	7020.69	6478.13	8713.5	8543.49	8606.95	7918.66
1.72917	5995.75	7408.11	7422.07	6761.37	4744.41	7591.5	7218.46	9052.82	9096.86	8486.44	8013.5
1.73958	7149.9	7810.21	7729.78	6153.38	5284.8	6471.81	6943.06	9062.5	8587.15	8837.43	7301.31
1.75	5784.15	6932.7	7764.27	6424.58	5038.49	7818.45	6476.72	9095	8747.44	8846.62	7430.2
1.76042	6453.96	8254.97	7156.33	6235.29	5042.25	6449.73	7112.1	8767.19	9213.43	8791.68	7814.7
1.77083	6724.73	8082.95	7294.68	6131.88	4827.26	6593.06	7176.56	8893.88	8429.63	8440.37	7876.33
1.78125	7334.36	6951.87	5531.58	5540	4856.11	7435.7	6678.57	8886.7	8987.67	8593.48	8031.32
1.79167	8424.49	6892.15	6841.37	6485.86	4836.69	7224.78	7118.35	9182.14	8615.12	8939.57	7929.92
1.80208	7665.88	8118.66	7048.47	6649.97	5200.43	7402.45	6474.95	9177.19	9057.24	8728.47	7275.27
1.8125	6183.11	6634.16	7762.38	6141.85	5017.88	7583.47	6885.22	8788.53	8210.15	8608.9	7353.61
1.82292	5905.51	6736.74	7869.03	5984.35	5522.76	7534.38	6817.19	8510.71	9182.16	9006.73	7732.27
1.83333	6115.03	8318.11	7464.7	6818.59	4922.57	6303.66	6418.23	8682.67	9264.92	8858.76	7846.31
1.84375	7591.44	7105.41	6021.23	6226.42	4911.64	6820.6	7187.29	8866.42	8612.49	8467.61	8191.02
1.85417	6361.63	7036.35	5581.16	6275.86	5208.41	6505.11	7073.49	8570.26	8612.82	8526.47	7729.31
1.86458	6593.46	8238.47	6582.02	6293.8	4836.82	6594.6	6983.31	8948.55	9060.68	8430.61	8226.94
1.875	6467.03	8283.61	7340.8	5784.89	4841.39	7408.73	7036.77	8862.49	7777.32	8502.93	7274.27
1.88542	7036.75	7315.46	7441.74	5414.43	4828.54	6394.03	6823.3	8578.01	8710.94	8667.36	7424.28
1.89583	6995.03	7559.57	5449.94	5536.39	4762.71	5972.86	7194.54	9171.05	9335.86	8088.59	7069.89
1.90625	6274.36	7753.7	6055.06	6491.56	5522.43	6147.84	6772.55	8998.49	9030.15	8537.27	6888.19
1.91667	6653.5	7379.06	6106.01	5647.08	5043.11	6737.08	6890.39	8945.09	8164.62	8305.15	6885.56
1.92708	7834.27	6652.69	6121.64	5602.1	4852.69	7161.21	6722.64	8681.29	8719.27	7966.95	6852.5
1.9375	6365.87	7125.43	6933.22	6558.98	4858.2	6776.5	6663.19	8409.94	7944.47	7867.06	6741.77
1.94792	6739.01	7153.68	5708.06	6747.35	5118.04	5982.84	6331.46	8364.94	8931.74	7779.64	7009.38
1.95833	7624.51	6647.5	5452.31	6382.03	5700.62	6191.85	6808.37	8637.48	8021.89	7816.97	6888.45
1.96875	6134.07	6705.18	5520.65	6102.47	5027.98	5537.91	6659.78	8277.4	7977.76	7745.16	7011.38
1.97917	6342.69	7117.58	7187.28	5569.02	4783.45	5673.42	6023.33	9038.64	7795.63	8075.56	7387.41
1.98958	7179.92	7909.01	7151.27	5837.68	4925.92	5920.05	5806.52	9038	8715.41	8429.47	7092.64
2	7673.47	7632.01	7707.95	7044.9	4684.67	7149.27	6572.52	9204.37	9160.77	8261.52	7724.98
2.01042	8423.03	6847.53	7578.61	7012.95	5214.19	7794.6	6121.57	9370.88	9127.63	8733.03	7203.63
2.02083	6921.86	8272.02	7691.09	5679.69	5786.76	6247.5	6006.14	9003.02	8289.6	8469.8	7805.22
2.03125	6104.23	8228.45	7028.12	7572.82	5564.77	7041.87	6587.6	8714.57	9055.94	8524.95	7238.62
2.04167	6785.52	6972.52	5167.89	5668.37	4434.64	6326.46	6355.44	8846.28	8474.89	8668.19	7569.6
2.05208	7340.88	7855.08	5067.26	5992.67	4931.8	5847.35	6945.17	8971.47	8823.01	8901.91	7345.75
2.0625	6369.25	7887.88	5775.62	6595.2	4582.05	7238.91	6448.66	9021.42	8832.66	8353.92	7362
2.07292	6357.89	8270.22	5472.04	6163.74	4808.82	7648.89	6687.21	8641.54	8016.75	8600.06	7224.93
2.08333	6231.37	7751.78	5358.92	5791.46	4733.09	6463.62	6611.3	8822.29	8863.48	8587.81	7052.07
2.09375	6057.2	7882.39	6480.49	6440.38	5158.21	5612.72	6355.76	8986.5	8254.56	8386.39	7307.25
2.10417	7137.16	7453.1	5705.44	6952.93	5166.21	6824.25	6802.2	9048.22	8593.59	8057.64	7649.24
2.11458	6537.64	8290.5	5859.56	5669.46	5301.41	5832.72	6385.58	8572.72	8160.22	8361.5	7859.01
2.125	6514.46	8385.7	7575.56	6656.67	4564.6	7309.22	6470.06	8709.25	7233.59	8653.78	7907.4
2.13542	6183.21	6786.85	7260.65	5614.07	4686.8	7167.47	6592.41	8717.35	8048.02	8435.84	7469.29
2.14583	6501.66	6708.25	5611.35	5579.79	4753.81	6827.37	6414.06	8749.95	8014.62	8459.05	7744.55
2.15625	7337.49	6611.49	5463.27	5926.17	4846.45	6816.1	6505.51	8864.38	8049.36	8535.3	7416.19
2.16667	7591.75	7051.45	5465.05	6976.93	4894.9	6336.19	6692.62	9140.83	6979.05	8185.38	7475.89
2.17708	7780.44	8450.82	5897.44	5840.97	4645	6173.04	6912.39	8790.53	8051.62	8352.56	7291.88
2.1875	6310.1	8324.19	6840.63	5328.76	5214.06	6416.15	6749.51	8971.62	7856.87	8406.92	7614.27
2.19792	6067.74	6416.31	7340.35	5738.11	4899.16	7102.53	6700.71	8927.32	8141.3	8403.25	7382.54
2.20833	5875.44	6874.81	7054.93	5181.87	4944.8	7113.46	6716.98	8782.79	7758.81	8289.76	7530.49
2.21875	6251.21	7217.2	5197.36	5696.4	5296.56	6457.94	6568.02	9009.94	8481.84	8390.69	7345.83
2.22917	7442.69	8212.31	5416.78	6616.92	4909.47	6477.54	6677.95	8926.68	7850.7	8236.75	7096.68
2.23958	6944.46	6957.52	5758.64	5741.2	4958.4	7060.94	6689.57	8950.23	8389.84	8534.76	7194.25
2.25	6422.86	6634.33	5942.72	6191.77	5056.48	6896.25	6689.01	8797.06	7963.73	8499.87	6763.49
2.26042	6426.32	6794.09	7240.76	6268.83	5081.56	6762.29	6809.27	8734.9	8561.51	8201.43	6942.98

## Sheet: B
VO2
	Cdk4+/+						Cdk4-/-
Temperature	WT1	WT2	WT3	WT4	WT5	WT6	KO1	KO2	KO3	KO4	KO5
24°C	3842.76	3882.84	3908.95	3395.01	2804.07	4071.45	4040.39	5393.66	4594.73	4770.89	4514.91
6°C	6809.17	7358.47	6797.92	6011.44	4995.81	6934.84	6839.74	8988.33	8502.95	8576.21	7511.66

## Sheet: C
EE
	Cdk4+/+						Cdk4-/-
Time (Days)	WT1	WT2	WT3	WT4	WT5	WT6	KO1	KO2	KO3	KO4	KO5
0	23.0381	15.9477	15.7312	13.3821	11.6949	14.5087	23.787	27.06	20.1495	22.619	20.0943
0.0104167	18.558	16.7693	14.4231	21.033	15.5028	14.8838	17.2697	26.5317	18.7628	23.0787	19.7902
0.0208333	14.9969	14.7065	14.1529	13.7472	8.98051	26.3185	15.4749	26.9888	22.4702	25.8231	18.9792
0.03125	14.0829	27.5784	13.4349	10.149	11.5042	24.6754	15.8586	28.3227	25.1613	21.7125	25.7884
0.0416667	14.1027	22.7829	14.1836	12.6128	11.1359	21.74	24.859	27.4233	25.3216	27.0718	21.0117
0.0520833	18.0502	14.0817	13.8193	11.3369	16.832	16.6198	24.698	27.1669	15.261	19.197	16.8892
0.0625	12.5836	13.6586	25.8733	12.9263	9.22933	15.2454	16.7039	20.1613	18.6403	20.2542	20.6175
0.0729167	20.8099	27.167	22.0691	21.3043	14.0817	27.8382	12.3469	22.5478	24.4297	21.4483	16.6557
0.0833333	12.4945	23.0707	20.1398	15.1113	11.6312	20.0185	14.9302	25.7621	16.5455	19.9973	19.5709
0.09375	14.3115	14.761	20.3599	10.7991	12.7493	13.7008	14.6177	24.8155	20.0211	23.1134	15.389
0.104167	22.9564	15.7596	14.3758	16.0204	10.5848	15.2007	14.3228	26.0796	22.7531	20.8195	21.0231
0.114583	19.4715	16.3393	14.0193	11.8248	15.6179	14.3303	22.57	22.5527	17.2692	20.1823	26.0458
0.125	15.8175	22.5966	12.8485	15.4994	8.83282	12.659	13.8915	24.1167	25.2675	19.3712	13.6363
0.135417	13.4219	13.4564	14.3019	13.0686	11.2927	23.945	13.9945	25.7479	16.5611	21.7035	20.5279
0.145833	16.1297	16.3584	20.9634	13.6521	11.1083	24.5852	14.8563	26.9224	25.8053	20.9215	21.6469
0.15625	18.3588	20.212	20.0647	13.6747	16.0699	22.9317	21.969	26.1981	24.2543	21.098	17.3644
0.166667	14.6096	15.0129	16.9163	12.5017	13.5241	20.2449	18.2188	30.8469	19.0559	18.1197	16.9466
0.177083	13.9718	15.6704	13.1888	12.273	10.4451	14.8368	12.8167	27.8669	19.7609	21.9541	22.5185
0.1875	15.8385	15.4969	13.4857	12.847	11.4167	23.4709	16.1401	22.0804	18.5472	20.767	18.1687
0.197917	19.2669	22.0812	14.0166	20.4107	10.0514	14.044	14.5933	28.2582	19.6726	20.3239	23.3207
0.208333	13.4348	13.259	14.4731	12.9965	14.3695	15.2822	23.4024	27.9681	18.4482	27.54	16.6296
0.21875	14.3128	14.2917	13.5867	12.6749	9.41091	14.1019	16.0482	23.5561	18.5832	20.2622	17.9379
0.229167	13.9302	19.3821	11.6318	13.2617	10.7491	14.2102	14.196	25.0974	17.8399	20.0496	17.0821
0.239583	15.4124	21.8104	13.3613	14.3347	9.88085	23.953	15.0232	20.6506	21.1808	20.864	17.5654
0.25	14.671	14.0496	13.7622	12.8146	11.5316	23.4618	14.7394	21.2602	18.3239	19.1581	22.5173
0.260417	14.7628	15.4027	22.4863	13.2792	16.3472	20.6399	15.1208	24.8693	19.2155	21.5063	19.6572
0.270833	13.6319	14.3677	19.9353	12.7275	14.249	13.664	21.3122	23.3692	16.2766	19.5015	17.6298
0.28125	22.4744	17.8475	18.1417	19.8961	11.57	14.447	14.5716	24.417	21.6094	21.3852	24.7211
0.291667	20.2667	21.2894	12.2918	11.7113	10.1622	14.1593	14.1917	29.135	24.3828	21.7781	16.738
0.302083	15.9364	14.4782	15.2741	12.8457	10.2309	21.49	14.8973	24.8353	24.137	20.9379	17.1016
0.3125	15.0485	16.2997	12.9744	12.2154	11.5036	21.6818	15.471	23.3803	17.8918	20.436	17.5541
0.322917	14.3105	14.9051	14.1474	14.1897	11.2104	15.2179	21.633	20.4803	20.4406	22.172	23.6269
0.333333	14.7236	20.7232	13.681	11.8518	11.8703	14.6863	15.107	22.8655	17.0898	19.1789	17.2301
0.34375	22.1358	20.9595	17.9196	19.9698	15.0749	14.385	16.646	28.997	20.6671	20.4664	17.3851
0.354167	19.089	15.3877	14.199	12.9694	10.4002	20.6169	15.3169	21.2193	19.3236	20.056	20.1234
0.364583	14.2837	14.7869	12.3159	12.8627	11.6428	12.9352	14.3781	22.2915	18.4537	20.6808	17.8455
0.375	13.9295	14.7405	14.0578	14.1238	11.1769	14.8516	15.3238	24.5981	24.643	20.0723	18.6912
0.385417	12.6355	21.1522	18.4582	12.8859	12.5797	18.4291	15.9992	19.8863	19.2508	18.699	20.9459
0.395833	16.248	14.4322	15.543	20.136	15.5113	24.3122	17.0497	23.1917	19.8063	20.4358	17.0167
0.40625	21.0958	16.5503	13.8051	12.5397	10.7473	21.6389	15.3367	23.8411	19.6251	20.3198	18.3727
0.416667	15.9115	16.1219	14.5102	16.9652	11.7803	14.7028	14.2088	23.0987	20.6027	19.978	22.1811
0.427083	13.6695	14.884	11.4872	12.279	11.8785	14.3054	15.6799	24.0506	17.5731	20.8721	18.3693
0.4375	21.3932	23.3105	20.5012	12.8788	12.8675	15.9572	22.6396	22.2531	20.7706	21.1341	17.7861
0.447917	18.9487	16.2569	20.4483	16.5491	12.0063	18.196	13.6877	23.0033	18.5395	25.5499	20.3683
0.458333	18.1112	16.5496	20.3376	13.5861	12.035	17.9639	16.0943	24.5657	21.825	25.6385	18.2614
0.46875	13.9616	15.3423	16.2785	15.1147	12.9756	15.3786	20.3752	25.3188	19.5444	22.7228	18.3
0.479167	16.397	22.9498	15.2286	15.5512	11.5091	23.0037	15.3565	24.565	29.0436	22.9823	21.6455
0.489583	16.5113	16.4587	20.3831	16.8788	12.1382	16.2071	16.3205	25.7678	26.4063	29.3224	21.6185
0.5	15.3744	18.9583	22.5037	18.4345	14.959	17.3492	17.4624	33.4684	24.1544	23.8558	22.9181
0.510417	19.9174	21.275	22.6051	23.829	17.3471	25.146	16.1309	27.9572	21.3469	25.9243	27.814
0.520833	16.0457	24.9322	21.2346	18.1011	11.54	24.981	23.4319	25.6709	26.3235	26.5415	17.7943
0.53125	26.7786	28.0024	24.0756	19.6038	17.2653	26.2214	23.7911	31.5377	25.3927	29.5658	26.7721
0.541667	22.8113	23.6919	22.8639	21.5428	18.4108	26.4097	25.0819	29.933	25.7196	30.9123	26.9316
0.552083	22.9009	26.0477	25.1487	24.9573	17.792	25.3367	25.8516	30.6752	28.0125	32.8353	27.3288
0.5625	23.8057	23.4594	24.875	21.7966	18.2067	25.1598	26.3305	28.3057	23.8587	27.6099	27.6212
0.572917	25.6399	25.1889	24.3297	22.99	17.3799	25.2017	25.5217	28.6675	29.4811	28.4312	28.5999
0.583333	23.6607	24.4221	23.0928	21.5736	17.5132	25.6576	27.3824	26.9178	25.6351	23.9385	28.3886
0.59375	24.1263	26.5057	25.0645	23.804	19.3979	24.6324	26.673	29.512	29.9933	23.9866	29.0989
0.604167	23.1415	24.3827	22.6169	21.692	17.4622	24.4283	24.2038	30.1661	24.9714	24.6552	28.98
0.614583	20.1021	19.8012	23.8345	23.4309	17.4996	22.2811	27.3752	27.6296	28.4321	30.1383	26.5265
0.625	16.3567	21.771	24.5893	19.9846	17.5883	22.7672	27.3059	30.4201	25.0967	25.4586	26.2349
0.635417	19.9851	25.2938	24.4928	23.4607	14.1356	25.1056	26.0933	26.1764	22.5798	28.6351	27.9627
0.645833	21.7988	17.6067	24.4796	22.6599	12.1123	26.8929	27.0131	27.8605	19.6756	24.5674	27.1562
0.65625	16.2219	23.4554	23.7412	24.3376	15.0562	24.4491	27.9139	28.2067	22.2142	22.065	26.3191
0.666667	15.9871	17.9887	24.7888	25.4909	14.1467	22.7074	26.162	28.4103	20.0727	25.2999	27.1376
0.677083	23.7726	25.6654	23.6762	22.2682	16.844	16.5907	24.9879	27.2495	20.8892	22.5149	26.6593
0.6875	15.4086	16.8952	23.9781	19.4203	19.3329	20.8848	22.3779	25.8766	23.624	23.4829	24.3104
0.697917	23.3413	24.0807	23.162	14.6347	17.6997	22.939	19.0605	29.1834	26.4207	29.4506	26.5379
0.708333	23.6424	16.4439	24.4762	19.6015	18.2915	20.2189	17.0459	30.7726	28.2638	31.5378	26.269
0.71875	24.1539	22.4341	22.9425	22.0095	16.8215	15.6241	17.5103	26.5228	25.4826	28.1303	16.1394
0.729167	24.2155	25.3954	24.2642	24.7513	17.3876	24.5711	21.1056	23.9415	28.5685	23.2343	22.7539
0.739583	22.6061	23.5141	23.3637	18.5956	11.6225	22.1817	26.9811	25.5592	25.9697	23.3152	28.1649
0.75	15.6796	17.8571	24.7112	16.7874	15.7014	22.1058	28.4891	30.6508	26.09	25.2075	27.1548
0.760417	16.739	18.5157	23.4622	16.823	14.3261	21.8006	25.8187	29.769	25.3579	24.2392	30.4549
0.770833	22.9864	25.3306	23.7707	20.5303	16.7795	24.2893	26.5551	29.3121	26.5336	30.3557	26.7376
0.78125	16.5054	23.4151	23.6611	23.5543	18.7339	16.4634	25.3168	27.0944	22.1655	31.7295	24.9269
0.791667	17.3073	19.2761	21.5131	19.7454	17.3297	21.3645	25.9683	28.1389	19.5643	27.1245	26.3297
0.802083	25.7913	16.8697	22.0699	14.3244	16.69	19.198	24.0211	27.2059	24.9139	28.1058	22.1601
0.8125	21.6931	16.8563	15.6132	13.5923	14.2168	24.5805	15.8378	26.8365	23.3905	26.5661	20.6037
0.822917	25.3451	16.4289	14.4272	15.4604	12.3451	23.4743	17.1291	27.2292	26.7451	24.8717	21.8897
0.833333	18.253	24.391	14.8834	14.3093	18.3047	21.2771	23.8866	29.5807	27.2045	22.2654	27.9552
0.84375	18.5334	15.5847	13.5	15.6788	16.6417	17.0659	24.3767	27.4617	27.2764	24.634	26.8973
0.854167	24.8754	21.0729	27.3694	23.0478	14.6602	23.2084	24.075	31.9509	25.1679	21.9734	27.7825
0.864583	24.3981	15.0212	25.2882	15.4594	15.4681	14.254	18.0906	28.2753	22.7288	21.5564	24.9726
0.875	22.7583	16.1823	24.0954	23.134	14.6208	24.8587	18.0465	27.081	23.5462	29.5242	19.4128
0.885417	17.5014	22.8988	24.0201	15.1393	17.0836	21.1363	17.7467	24.157	20.2154	22.0865	20.1461
0.895833	17.4754	23.2692	24.6553	21.8928	16.9197	19.9785	26.3108	26.7002	24.4371	24.8857	26.2144
0.90625	22.9348	15.852	22.5193	19.7733	13.026	22.4092	27.553	26.9425	23.3293	21.9985	25.3941
0.916667	24.8934	16.2586	22.7051	19.2139	13.85	15.4515	27.0501	31.4037	28.5693	32.5852	21.3248
0.927083	25.7087	15.9793	19.0915	17.4976	16.3879	22.1515	25.4186	31.1238	24.943	25.5923	19.833
0.9375	23.664	25.2476	15.3552	16.753	16.0729	20.0981	19.4893	31.2014	25.0931	21.8667	23.8079
0.947917	22.0294	19.9524	15.6029	21.8188	16.2117	23.6537	16.7106	30.6943	21.8791	23.6553	24.7341
0.958333	16.5654	14.7676	24.0095	15.3089	14.621	16.4836	16.6442	26.5196	25.3337	25.9284	19.1892
0.96875	20.8848	23.9079	22.9849	16.2361	14.9786	22.92	27.0269	31.1954	21.4668	21.1797	18.3358
0.979167	24.22	23.2835	23.0034	21.8135	12.5629	16.7912	22.3232	29.1971	22.4368	25.8843	24.0896
0.989583	23.1317	21.1997	20.2331	17.2038	16.0901	15.7475	19.9414	29.7594	22.1176	21.5285	21.1051
1	23.845	19.9803	12.4166	11.6296	14.6055	22.0444	16.4464	26.4434	23.207	21.1182	18.4911
1.01042	20.2495	13.9879	14.2306	13.7744	12.1424	17.4114	16.0056	26.7081	24.4803	19.0679	22.139
1.02083	16.571	25.5822	24.2897	24.2036	12.4083	15.8481	15.9841	27.1407	21.8877	19.8302	16.2873
1.03125	14.7167	19.7035	20.2244	13.9516	9.11485	14.6212	21.4319	26.706	19.2461	20.9325	16.6508
1.04167	18.9873	15.5394	14.6686	14.1678	12.3787	24.6973	13.6204	29.4346	26.2212	21.6942	24.1104
1.05208	25.0216	16.6305	15.1719	14.2207	17.4104	17.5743	16.7303	33.0016	32.111	24.6948	22.0767
1.0625	19.6478	31.7924	15.1209	19.8702	13.755	33.8239	17.5157	28.0632	30.8373	26.4542	31.8343
1.07292	23.5524	22.012	18.4649	29.237	15.7108	33.7097	18.8088	29.4621	26.5525	33.4926	32.1201
1.08333	29.7554	21.922	32.5478	23.1576	19.6016	30.5859	19.8626	34.199	30.159	36.7241	26.5055
1.09375	22.7914	31.9967	28.9307	21.4093	17.4868	24.3185	26.7635	33.2838	34.1959	30.4475	27.0037
1.10417	24.1259	26.8151	26.8782	22.0331	18.4272	25.3028	22.316	32.8594	34.9998	31.239	27.9553
1.11458	30.6876	25.8979	23.3432	20.6645	19.5716	25.4327	22.7259	34.1091	29.6504	32.588	34.5116
1.125	26.7342	31.9722	23.2743	23.0954	20.1146	23.3198	23.7778	38.5565	33.558	32.8688	28.7961
1.13542	25.699	32.2225	21.1275	23.2654	17.4401	26.9476	25.2128	35.5249	33.2255	33.8442	30.1631
1.14583	25.6274	27.6922	24.5931	21.3338	20.5647	28.8404	24.11	34.5565	35.4548	37.085	36.3655
1.15625	32.0049	27.0156	23.7793	30.1713	21.7092	31.7129	27.1161	32.4871	33.6973	33.084	31.0606
1.16667	33.8579	35.2612	31.2688	23.2321	21.469	28.7749	28.6988	35.3631	34.626	36.7636	31.697
1.17708	27.458	32.2797	22.2047	24.9413	21.1011	26.5429	28.964	38.3722	39.4252	35.6008	32.6681
1.1875	28.1519	28.9654	24.4257	27.7801	21.5465	25.0134	28.1349	40.1427	38.7313	36.9242	33.441
1.19792	30.2296	30.4088	26.1201	23.1877	21.3925	28.0137	31.9427	41.5375	40.6059	37.4656	30.4152
1.20833	28.5199	31.8373	25.5965	31.8465	23.5591	29.0189	32.5378	40.7232	37.0392	37.1676	33.2983
1.21875	36.1101	42.5343	32.9878	25.497	22.241	36.6692	29.3639	43.8453	38.794	38.2903	32.3402
1.22917	29.6652	34.0721	35.2027	29.894	21.9847	30.0174	31.8956	41.4417	38.7307	39.3328	33.7884
1.23958	29.3539	31.1763	35.2408	26.0604	28.0917	34.8949	34.2178	42.9439	39.6211	40.3719	35.3441
1.25	31.7416	29.1208	24.743	27.3801	22.4877	30.0629	34.3271	44.3454	36.8032	37.3616	37.4746
1.26042	36.1399	29.2598	25.4833	27.9977	21.8147	39.741	34.1628	43.8943	40.3349	39.6442	34.8928
1.27083	27.4982	36.7947	26.1147	30.7943	23.0796	34.9199	33.0023	44.4682	42.0992	40.1213	33.3151
1.28125	29.4549	31.5864	25.9089	22.4732	23.1117	27.4229	33.3095	44.4705	39.1374	41.3611	34.7963
1.29167	34.5722	32.2384	36.5169	25.7449	23.8607	32.9475	34.8062	45.2021	39.7714	40.2668	35.6508
1.30208	30.318	31.509	38.37	28.4837	24.1017	38.3138	35.6398	44.4279	40.1551	41.1358	34.1709
1.3125	30.6571	36.4167	39.1499	27.5607	23.3669	35.6737	34.1929	45.1216	42.3004	41.4745	34.1787
1.32292	30.265	33.4552	32.5049	29.1715	22.8666	39.9446	35.0021	43.8327	41.7178	41.1985	37.7479
1.33333	34.4199	31.4583	22.4981	23.8002	23.5525	29.8089	34.5758	45.4322	41.8266	42.6088	37.9238
1.34375	31.661	32.4301	26.4455	27.3782	26.2959	32.7409	34.6167	45.4067	44.9751	42.1918	37.7299
1.35417	36.0047	36.5253	32.8673	26.8976	24.8907	38.9773	35.5716	45.4771	43.8813	44.0324	39.3629
1.36458	32.2441	34.7887	37.4365	27.17	26.5587	39.9809	36.0521	46.5646	46.2176	42.1142	38.966
1.375	30.7459	34.1847	36.0572	29.4485	27.2062	40.247	34.7966	45.6365	41.351	43.5236	40.1761
1.38542	35.1562	32.2126	36.9502	30.4849	24.8036	31.8913	35.0292	46.0882	42.7623	42.5686	39.069
1.39583	32.7199	35.3963	37.6924	28.8615	25.6924	32.3159	34.7297	44.6245	42.2601	44.6571	40.0691
1.40625	31.0275	33.5323	33.9318	25.9596	26.885	36.1707	35.1071	44.8886	40.3741	44.2751	39.8215
1.41667	34.4281	34.2727	27.2774	29.5345	24.7772	36.3759	36.6069	44.4712	43.3629	42.9417	36.1723
1.42708	38.6515	41.4467	26.2166	28.7797	22.5471	36.8671	35.8392	45.7984	43.318	44.3563	38.8015
1.4375	31.4869	40.8724	34.9248	29.1048	23.9183	33.4804	35.3978	45.9117	42.3867	42.6982	34.6399
1.44792	31.9427	32.5926	38.0112	31.5726	28.8348	36.9201	32.7683	44.2428	44.3757	45.1136	36.7981
1.45833	38.8027	34.2958	38.3769	28.7958	27.831	35.6867	34.5398	45.0887	43.1557	46.203	36.1248
1.46875	30.6512	40.3964	36.3556	28.5392	22.7022	33.8655	34.8411	44.7639	42.9933	46.0608	36.6029
1.47917	35.6877	41.6798	36.2153	28.3262	22.3583	37.7043	35.5637	44.2521	43.3863	46.2745	39.1733
1.48958	32.3127	35.0375	30.0288	33.4653	21.2899	35.1828	32.4822	45.7592	42.8201	42.1116	36.2952
1.5	35.4508	39.8486	30.0463	27.3085	25.7742	36.5824	34.7632	45.2734	41.7568	46.2357	35.6107
1.51042	32.222	34.582	37.1973	29.3853	25.7955	39.1235	34.4405	47.0477	41.4591	44.0902	36.1074
1.52083	36.5922	41.8155	40.5848	30.3149	22.5909	42.3595	34.6907	46.0219	42.2181	44.3312	36.0086
1.53125	41.1318	33.5715	40.3994	35.2048	25.0777	39.8272	33.8582	44.1004	41.4677	44.0619	38.8377
1.54167	39.3078	41.0947	41.0302	32.9031	28.3553	40.3677	32.8671	44.4996	41.9642	42.4934	39.8436
1.55208	39.169	41.4191	38.2213	35.0038	28.2885	35.7821	35.9271	41.7311	40.5439	41.7143	39.5107
1.5625	41.5018	35.4451	42.0429	28.5077	24.4878	37.2481	35.2591	44.6903	40.3451	40.4905	38.796
1.57292	40.6403	34.6062	39.7582	30.3138	24.4087	32.6296	36.3809	43.4355	40.8945	42.5572	37.9621
1.58333	38.2736	40.8616	39.6914	29.5685	26.3468	35.4244	36.5228	44.7264	41.0049	42.8568	35.9174
1.59375	31.5021	43.1182	40.6536	25.2956	24.7175	38.1465	35.3044	45.1888	41.1254	41.9685	38.5138
1.60417	30.9549	34.5605	40.8616	29.3303	23.6468	33.9185	33.5154	45.2816	40.5893	42.651	36.9384
1.61458	30.9451	35.945	38.8576	29.5496	23.6701	35.8742	35.1357	45.7124	42.3037	39.6848	33.9694
1.625	37.6747	38.0273	40.3051	29.2507	23.297	27.1049	32.9436	44.2828	39.4508	40.5487	34.9589
1.63542	29.5693	30.4385	37.8618	27.2803	25.8485	29.4864	34.4623	44.6605	37.5499	42.0921	34.5185
1.64583	31.2669	33.5646	38.6418	30.7047	26.7326	33.6253	34.6483	40.6848	40.6292	42.4592	37.8703
1.65625	35.9061	39.0266	39.2588	26.6004	24.0899	36.4212	35.4531	43.6027	46.1458	41.6794	38.378
1.66667	40.3575	34.4496	36.145	28.4593	24.0902	34.321	30.4399	41.1171	43.0138	41.3461	39.0318
1.67708	30.802	39.1661	36.8663	29.4391	23.3775	35.2071	30.5763	42.2232	40.132	41.7112	36.8987
1.6875	30.5301	35.7487	33.7637	29.1416	24.5406	35.7822	34.1524	42.5247	42.6526	42.6607	38.1104
1.69792	37.3447	38.5739	28.0563	35.4814	24.4124	32.2534	31.7714	43.9965	43.6538	42.7115	38.0906
1.70833	31.172	42.1613	36.4358	24.9567	23.8081	34.7166	31.8921	42.5859	41.6068	42.0314	38.7339
1.71875	29.7159	36.8619	36.6499	33.3508	23.4714	37.1966	35.3731	44.3787	44.6429	41.5374	39.3858
1.72917	35.5001	39.007	38.2435	30.2677	26.497	31.8542	33.8543	44.5332	41.9456	43.1427	35.8884
1.73958	28.7008	34.48	38.4562	31.7302	24.7979	38.3656	31.9928	44.3532	42.7645	42.9262	36.4173
1.75	31.918	40.9928	35.4176	30.6665	25.1693	31.8517	34.9481	42.901	44.8517	42.9673	38.1813
1.76042	33.2811	40.024	35.9651	30.1649	23.7661	32.5436	35.0457	43.6164	40.6915	40.8086	38.3893
1.77083	36.0961	34.6249	27.4146	27.4192	23.8986	36.6532	32.8021	43.3123	43.7485	41.3745	39.2931
1.78125	41.3915	34.2779	34.0561	31.9238	23.9281	35.0531	34.8888	44.7756	41.9752	43.5031	38.5698
1.79167	38.0455	40.2688	34.9664	32.6314	25.5819	36.3493	31.5799	44.7072	43.7217	42.2133	35.7208
1.80208	30.7134	32.7424	38.233	30.2492	24.5077	37.3796	33.7879	43.0123	39.7313	41.4875	35.7641
1.8125	29.3402	33.5221	38.8308	29.1256	27.2115	37.3129	33.2218	41.7664	44.4548	43.7315	37.7383
1.82292	30.1711	41.1584	36.6249	32.9406	24.5088	31.1326	31.3389	42.4827	44.764	42.6849	37.6975
1.83333	37.0609	34.8017	29.7124	30.4219	24.1458	33.6884	34.7616	43.0774	41.3549	41.2214	39.8192
1.84375	31.1546	34.8155	27.4208	30.6784	25.3669	31.9153	34.1274	41.2712	42.0946	41.1435	37.3682
1.85417	32.7029	40.5475	32.2485	30.8277	23.7293	32.2314	34.1944	43.7128	43.632	40.5719	39.8532
1.86458	31.9571	40.3394	35.5847	28.1581	23.4763	35.9428	34.0124	43.0657	37.7055	40.7878	34.9217
1.875	34.5262	35.8178	36.3485	26.4453	23.0262	30.9556	32.9066	41.5998	41.9628	41.6597	35.9967
1.88542	34.3197	37.1555	26.7969	26.8032	23.4806	29.1613	34.995	44.5921	45.8783	38.7727	34.0907
1.89583	30.6406	37.3048	29.8368	30.835	26.8129	29.6903	32.5388	43.4379	43.5892	40.8096	33.3991
1.90625	32.7344	36.0128	29.9832	27.2874	24.9752	32.2036	33.114	43.3309	39.4754	40.0505	33.1254
1.91667	38.053	32.813	29.7542	26.9209	23.5619	34.0641	32.2232	42.2443	42.589	38.3293	32.9157
1.92708	31.2622	35.0825	33.7407	31.1171	23.8369	32.4371	31.8942	40.7861	38.2665	37.5094	32.3933
1.9375	33.2176	34.8065	27.7748	32.6982	24.8005	28.7551	30.3129	40.6655	42.7548	37.18	33.5096
1.94792	37.1313	32.2647	26.7997	31.1268	28.0361	29.4535	32.555	41.8079	38.7311	37.4355	32.882
1.95833	30.2343	32.1832	26.6032	29.7404	25.0755	26.2661	31.5915	40.1693	38.1513	37.1185	33.5426
1.96875	31.3894	34.1471	34.5003	27.3144	23.4513	26.9212	28.7189	43.9177	37.63	38.8489	35.7299
1.97917	35.3093	38.2198	34.6478	28.7935	24.4936	27.953	27.6935	43.3842	41.7163	40.6404	34.329
1.98958	37.8028	37.5548	37.8433	34.8286	23.4201	33.6667	31.2816	44.2263	43.8307	39.5541	37.4324
2	41.8676	33.7777	37.3807	34.6671	26.0221	36.8832	29.238	45.7564	44.2377	42.3774	34.9076
2.01042	34.4329	40.6892	37.8725	28.1031	28.8567	30.0397	28.9273	44.0495	40.3184	40.6681	38.3932
2.02083	30.2313	40.5566	34.7372	37.507	27.6439	33.806	31.63	42.593	43.9207	41.3506	35.3218
2.03125	33.3776	34.5772	25.3508	28.0262	22.1325	30.4424	30.337	43.2005	41.0885	42.1315	36.7666
2.04167	35.9464	38.8921	24.8743	29.6385	24.4359	28.3817	33.1584	43.4552	42.9756	43.124	35.4187
2.05208	31.3034	38.934	28.1016	32.3588	22.2625	34.5741	30.7178	44.2254	42.7616	40.3133	35.5598
2.0625	31.3418	40.8411	26.4961	30.29	23.8407	36.6315	32.0365	42.2004	38.763	41.8351	35.2558
2.07292	30.6218	38.1825	25.8737	28.7229	22.9673	31.2156	31.5334	43.3168	42.8185	41.8938	34.6641
2.08333	29.5445	39.0772	31.2461	31.7964	25.1035	27.3634	30.3673	44.1189	39.8211	40.6956	35.4399
2.09375	34.3958	36.5259	27.3755	34.2661	24.8686	33.0653	32.4927	43.9983	41.5466	39.3359	37.4064
2.10417	31.7206	40.2988	27.7739	27.9568	25.8585	28.1072	30.3057	42.0067	39.1582	40.6567	38.2404
2.11458	32.1057	40.8161	36.1597	32.6965	22.6237	34.8993	30.8022	42.7601	34.6959	41.7617	38.4374
2.125	29.958	33.6788	35.2737	27.8285	23.1683	34.5432	31.3666	42.6993	38.3992	40.4089	36.2047
2.13542	31.2185	33.3386	27.4071	27.4752	23.1463	33.496	30.6367	42.5986	39.0903	40.9677	37.7263
2.14583	35.02	32.6138	26.2523	28.6754	23.2355	33.4244	31.3304	43.169	38.6566	41.4796	35.8618
2.15625	36.7277	34.7167	25.9839	33.6545	23.7862	31.1001	32.1319	44.7265	33.3761	39.7969	35.9916
2.16667	37.9135	41.4089	27.9356	28.7961	22.9366	30.2998	33.426	42.9824	38.361	40.6351	35.1764
2.17708	31.0611	40.9447	32.566	26.2543	25.6359	31.391	32.673	43.7856	37.9631	41.2204	36.9996
2.1875	29.8343	31.8697	35.168	27.9402	24.2185	34.5	32.5265	43.7827	38.7664	40.9576	35.7599
2.19792	28.9179	33.9524	34.3747	25.043	24.4603	34.9227	32.4783	42.986	37.5156	40.1355	36.8236
2.20833	30.144	35.2068	25.4006	27.9674	25.3798	31.9581	31.9401	44.3457	40.7244	40.9239	35.3952
2.21875	35.8469	39.7837	26.142	31.9447	23.7154	32.0371	32.61	43.5895	37.9395	39.8766	34.5158
2.22917	33.7235	34.2066	27.5659	28.1544	24.422	34.6427	32.5685	43.7864	40.2881	41.5946	35.353
2.23958	31.7423	32.9789	28.2206	30.4325	24.5279	34.0252	32.7307	42.9285	38.7819	41.3366	33.0212
2.25	31.6786	33.7989	34.2542	30.3976	25.097	33.614	33.3317	42.7376	40.9375	40.0394	33.9453
2.26042	30.0648	36.2706	36.4709	33.4193	24.2273	34.1174	32.7177	41.8582	36.1442	41.5768	34.6947

## Sheet: D
EE
	Cdk4+/+						Cdk4-/-
Temperature	WT1	WT2	WT3	WT4	WT5	WT6	KO1	KO2	KO3	KO4	KO5
24°C	18.9375	19.3071	19.1324	16.9769	14.0396	19.9962	19.9298	26.6249	22.6283	23.6214	22.1162
6°C	33.5308	36.3193	33.2395	29.5939	24.5693	33.9176	33.2422	43.7994	41.2651	41.6304	36.553

## Sheet: E
RER
	Cdk4+/+						Cdk4-/-
Time (Days)	WT1	WT2	WT3	WT4	WT5	WT6	KO1	KO2	KO3	KO4	KO5
0	0.95557	1.02528	0.974913	0.957322	0.975079	0.988952	0.921378	0.95685	0.853445	0.953876	0.974725
0.0104167	0.967979	0.972107	0.912678	0.998381	0.870789	0.991082	0.955916	0.892204	0.845955	0.965494	0.941913
0.0208333	0.925084	0.981572	0.913338	1.00108	0.950853	0.946645	0.911337	0.886874	0.802045	0.938543	0.961063
0.03125	0.871652	0.932302	0.820781	0.953751	0.978594	0.952242	0.841574	0.922751	0.79652	0.972061	0.959195
0.0416667	0.848123	0.902729	0.831266	1.0272	0.936911	0.962374	0.837465	0.927547	0.777519	0.910836	0.973775
0.0520833	0.810966	0.963847	0.810865	0.989426	0.870263	0.917386	0.82027	0.858241	0.86184	0.924152	0.939216
0.0625	0.872259	0.960142	0.770199	0.971511	0.941273	0.958508	0.877425	0.904733	0.79494	0.919193	0.865103
0.0729167	0.846631	0.929378	0.865072	1.00295	1.00208	1.03788	0.894954	0.810358	0.73161	0.924541	0.943053
0.0833333	0.885443	0.916441	0.889412	0.929971	0.904326	0.877472	0.938922	0.863348	0.783337	0.886713	0.854415
0.09375	0.780828	0.912662	0.960836	0.969289	0.863832	0.923043	0.823631	0.808343	0.854297	0.853025	0.81719
0.104167	0.792144	0.967497	0.967484	0.958212	0.804843	0.867635	0.821718	0.834807	0.839392	0.855599	0.864918
0.114583	0.816865	0.857629	0.844017	0.943805	0.771356	0.798987	0.789467	0.807163	0.855743	0.878133	0.830636
0.125	0.924793	0.843865	0.802223	0.974841	0.837797	0.820412	0.812466	0.79854	0.86983	0.923003	0.834202
0.135417	0.778731	0.882226	0.78196	0.959652	0.854404	0.765546	0.82681	0.814965	0.898946	0.921667	0.815932
0.145833	0.837359	1.02295	0.774824	1.01026	0.794389	0.839104	0.842026	0.933914	0.815513	0.915589	0.808355
0.15625	0.762276	0.889471	0.821273	0.991497	0.796948	0.894963	0.800908	0.899478	0.913126	0.933258	0.910008
0.166667	0.921857	0.958039	0.891649	0.974565	0.841705	0.851368	0.853971	0.874091	0.833304	0.950318	0.880047
0.177083	0.803008	0.976305	0.88774	0.995426	0.967535	0.837585	0.870835	0.848052	0.879404	0.926092	0.890162
0.1875	0.788154	0.930844	0.782451	0.984968	0.911592	0.782788	0.904562	0.765539	0.89873	0.87497	0.926706
0.197917	0.815191	0.873568	0.74727	0.917809	0.837942	0.805301	0.854918	0.789641	0.871361	0.91683	0.826924
0.208333	0.876799	0.898054	0.770691	0.94887	0.762098	0.809482	0.840189	0.816215	0.911781	0.870249	0.824627
0.21875	0.847027	0.937458	0.7792	0.999869	0.943367	0.742849	0.885019	0.832363	0.922506	0.913637	0.870291
0.229167	0.771818	0.802639	0.747786	0.954811	0.795315	0.763496	0.87109	0.770026	0.9122	0.870664	0.905184
0.239583	0.768641	0.790932	0.754472	0.944023	0.876802	0.738784	0.807665	0.767321	0.896722	0.815365	0.900421
0.25	0.857446	0.883954	0.732426	1.0032	0.85855	0.794762	0.763798	0.754127	0.923013	0.905082	0.887084
0.260417	0.786678	0.927586	0.757415	0.954319	0.856975	0.893283	0.781405	0.864504	0.915956	0.927064	0.928469
0.270833	0.758941	0.860729	0.829733	0.983135	0.851429	0.818224	0.771879	0.85827	0.936792	0.903635	0.831235
0.28125	0.74645	0.822082	0.835752	1.03914	0.980202	0.801888	0.818923	0.870439	0.933053	0.873019	0.848685
0.291667	0.771443	0.809592	0.901761	0.960792	0.865566	0.772886	0.815482	0.825935	0.915587	0.900589	0.883746
0.302083	0.889619	0.933025	0.910308	1.04041	0.908095	0.748381	0.824811	0.826307	0.96717	0.845644	0.789655
0.3125	0.792469	0.915173	0.797715	0.98277	0.950978	0.80442	0.786393	0.845666	0.844838	0.874302	0.76305
0.322917	0.76908	0.841011	0.738346	0.941862	0.991208	0.896752	0.838472	0.744599	0.75734	0.889451	0.847387
0.333333	0.791698	0.874762	0.755718	0.962226	0.971527	0.770017	0.88294	0.775038	0.802673	0.894266	0.828601
0.34375	0.772399	0.85002	0.740418	0.993847	0.948195	0.786723	0.912572	0.813217	0.891899	0.814587	0.860738
0.354167	0.855075	0.944733	0.812079	0.948325	0.974011	0.734683	0.911024	0.927616	0.821659	0.882059	0.808366
0.364583	0.928846	0.937722	0.764469	0.952091	0.992463	0.873643	0.878552	0.864034	0.829088	0.906421	0.81249
0.375	0.773906	0.81987	0.791393	0.944236	0.919865	0.905094	0.901219	0.787223	0.902299	0.901737	0.860483
0.385417	0.78794	0.82136	0.794329	1.04279	1.02293	0.823797	0.844878	0.851066	0.883463	0.923177	0.879853
0.395833	0.840297	0.936457	0.907169	0.945071	0.996981	0.819413	0.836948	0.913229	0.905571	0.919938	0.878489
0.40625	0.812625	0.977318	0.866931	1.01059	0.955505	0.931185	0.906189	0.896369	0.881993	0.888112	0.904854
0.416667	0.916076	0.937358	0.802241	0.968656	0.891128	0.917892	0.915405	0.885497	0.902835	0.900016	0.853836
0.427083	0.929989	0.896073	0.770327	0.942504	1.03925	0.880677	0.891459	0.816601	0.923395	0.948117	0.933623
0.4375	0.840379	0.858753	0.786946	1.0149	1.02373	0.821883	0.917814	0.868079	0.938599	0.920233	0.858125
0.447917	0.934305	0.956422	0.819557	0.97922	1.01826	0.850411	0.925863	0.877534	0.922594	0.956369	0.877548
0.458333	0.972896	0.961985	0.862335	0.915779	1.02643	0.866908	0.966662	0.931717	0.956089	0.968192	0.874177
0.46875	0.85009	1.02604	0.944221	0.966253	0.927812	0.916441	0.840975	0.948414	0.946939	0.934488	0.896613
0.479167	0.808844	0.948202	0.888931	0.939814	1.04335	0.842543	0.920042	0.926722	0.934743	0.876093	0.913307
0.489583	0.798512	0.940281	0.779591	0.961228	1.00899	0.839224	0.954405	0.949768	0.953392	0.950354	0.836389
0.5	0.930059	0.949902	0.864799	0.958275	0.994677	0.947111	0.932124	0.969233	0.878398	0.909531	0.825652
0.510417	0.907978	0.95913	0.927935	1.01829	0.958875	0.968778	0.950689	0.908214	0.889422	0.872449	0.920615
0.520833	0.902396	0.985574	0.878699	0.990337	0.987153	0.996468	0.988144	0.893688	0.865359	0.934519	0.871867
0.53125	0.989732	1.02624	0.882228	0.970466	1.00314	0.926354	0.978913	0.855185	0.920051	0.935813	0.817748
0.541667	0.980915	0.980286	0.871057	0.945654	0.997846	0.88372	0.922704	0.940266	0.901793	0.908532	0.9236
0.552083	0.951639	1.02716	0.891237	0.962836	0.9542	0.881851	0.951613	0.92245	0.879017	0.848714	0.81865
0.5625	1.00625	1.01988	0.920551	0.956838	0.971216	0.898433	0.954607	0.960558	0.911404	0.854281	0.861951
0.572917	0.946928	1.00978	0.837161	0.905801	0.957927	0.836738	0.942872	0.941277	0.906912	0.849019	0.865762
0.583333	0.95762	1.03623	0.89912	0.917171	1.02589	0.9199	0.947625	0.96674	0.875744	0.894039	0.867173
0.59375	0.981683	1.03009	0.935639	0.935177	1.01465	0.828861	0.944509	0.896475	0.925818	0.823293	0.88328
0.604167	0.934471	1.00195	0.871217	0.901652	0.975415	0.884065	0.960511	0.914431	0.863566	0.925338	0.841717
0.614583	0.966668	0.994255	0.904953	0.86124	0.993314	0.89137	0.913747	0.933617	0.900966	0.947249	0.842471
0.625	0.961005	1.00009	0.875068	0.951339	1.005	0.889076	0.944929	0.936521	0.90386	0.970131	0.869341
0.635417	0.969572	0.989509	0.882445	0.898803	1.00979	0.911311	0.939774	0.906795	0.88293	0.934091	0.885372
0.645833	0.927219	1.01579	0.959815	0.949512	0.971	0.969912	0.951167	0.925534	0.934152	0.954231	0.846065
0.65625	0.95953	1.0317	0.934618	0.907737	1.03338	0.86626	0.955206	0.953646	0.899646	0.976349	0.880305
0.666667	0.951513	1.00776	0.918048	0.944826	1.03441	0.92522	0.926855	0.940512	0.819497	0.967801	0.869741
0.677083	0.989052	1.02527	0.915983	0.930756	1.0535	0.849387	0.969318	0.924268	0.91886	0.974092	0.873817
0.6875	0.958317	1.02108	0.966492	0.934398	1.03642	0.942162	0.951483	0.971848	0.941934	0.960881	0.835736
0.697917	0.977599	1.01342	0.956898	0.924642	0.991854	0.921053	1.00916	0.981614	0.955151	0.974198	0.888437
0.708333	0.984186	1.03825	0.980735	0.962951	1.01902	0.946902	0.986391	0.965052	0.954522	0.97375	0.918062
0.71875	0.989182	1.0288	0.939032	0.978558	1.00021	0.910501	0.964543	0.938122	0.942655	0.957726	0.873387
0.729167	1.0168	1.03353	0.932886	0.974153	1.02251	0.93016	0.974404	0.961822	0.961702	0.970995	0.841434
0.739583	0.979284	1.03174	0.960869	0.959731	1.00065	0.851868	0.938897	0.985019	0.883219	0.950189	0.819839
0.75	0.974025	1.01758	0.989111	0.949795	0.977014	0.890605	0.989969	0.950427	0.961688	0.935398	0.865172
0.760417	0.938202	1.03984	0.992465	1.0136	0.969211	0.855982	0.963808	0.966703	0.941127	0.949822	0.880525
0.770833	0.980675	1.04086	0.937937	0.961023	0.993072	0.932357	0.98867	0.960826	0.957097	0.943952	0.840339
0.78125	0.962604	1.01526	0.954918	1.01632	1.0283	0.851585	0.978605	0.950936	0.942755	0.976466	0.848729
0.791667	0.965369	1.02951	0.964224	0.991918	1.00634	0.895953	0.971247	0.968882	0.937447	0.945274	0.828672
0.802083	0.95072	1.0456	0.976092	0.996183	0.995139	0.900674	0.979334	0.912827	0.923099	0.964353	0.826902
0.8125	1.00185	1.03792	0.984179	0.938153	0.999122	0.910622	0.969229	0.968133	0.914809	0.938412	0.837893
0.822917	0.98537	1.06803	0.965549	0.992533	0.961919	0.881281	0.951675	0.998092	0.925374	0.920561	0.769419
0.833333	0.998294	1.03356	0.96924	0.975866	1.04273	0.849645	0.898552	0.950591	0.940315	0.872771	0.889737
0.84375	0.957444	0.996717	0.9201	0.960906	1.00666	0.913434	0.905945	0.96576	0.945167	0.930092	0.84775
0.854167	0.944397	1.00507	0.892346	1.00165	0.989783	0.929266	0.924355	0.952436	0.938088	0.944013	0.885397
0.864583	0.987864	0.99717	0.918475	0.993432	0.98784	0.895872	0.963027	0.990912	0.93015	0.947012	0.920395
0.875	0.977418	0.989062	0.864155	1.00597	1.04752	0.933219	0.947991	0.938863	0.950484	0.965287	0.868815
0.885417	0.963943	0.933039	0.957405	1.00524	0.966608	0.862211	0.917578	0.937451	0.872277	0.966148	0.822922
0.895833	0.964469	0.91044	0.979343	1.01636	0.953911	0.96396	0.890635	0.963754	0.887484	0.94435	0.920215
0.90625	0.963162	1.02891	0.954386	0.996162	0.965771	0.914047	0.911591	0.992928	0.930085	1.00124	0.975959
0.916667	0.982234	0.947497	0.982244	1.01372	1.01242	0.938928	0.936122	0.970641	0.937944	0.976271	0.900018
0.927083	1.00895	0.936421	0.968382	0.994171	0.990916	0.985268	0.962373	0.931511	0.952657	0.971009	0.939849
0.9375	0.981631	0.890731	0.961498	0.980305	0.975853	0.995431	0.92481	0.940834	0.953488	0.961031	0.879048
0.947917	0.959036	0.869046	0.964493	1.02727	0.95906	0.984378	0.889253	0.941444	0.932173	0.877317	0.964506
0.958333	0.97089	0.970615	0.940324	0.984488	0.996322	0.979817	0.84902	0.96032	0.8975	0.905477	0.910446
0.96875	0.95306	0.946609	0.938325	1.01787	0.93828	0.993582	0.83943	0.959033	0.959441	0.942953	0.926696
0.979167	0.96078	0.927829	0.968726	1.00248	0.942395	0.972255	0.868842	0.961942	0.94137	0.940438	0.880315
0.989583	0.982208	0.988056	0.968932	1.03872	1.01486	0.956431	0.939856	0.934143	0.933747	0.954334	0.924566
1	1.01986	1.00154	0.978041	0.991867	1.01561	0.998931	0.942709	0.963809	0.941043	0.964202	0.919217
1.01042	0.944885	0.944102	0.896406	1.018	0.942474	1.03547	0.868848	0.925222	0.902316	0.939681	0.902996
1.02083	0.947869	1.03773	0.903094	0.957316	0.903721	0.961145	0.856142	0.9473	0.977088	1.0108	0.968095
1.03125	0.884297	0.959995	0.940224	0.930828	0.84891	0.898534	0.814778	0.914614	0.925041	0.941952	0.914402
1.04167	0.874289	0.997716	0.929553	0.929591	1.02036	0.869982	0.921585	0.891649	0.85906	0.957958	0.924616
1.05208	0.872233	0.961678	0.899088	0.861402	0.906653	0.904801	0.855051	0.830207	0.843646	0.901463	0.906851
1.0625	0.909313	0.874478	0.890099	0.888891	0.880008	0.874649	0.792719	0.872684	0.84938	0.899383	0.918827
1.07292	0.890374	0.86571	0.809862	0.854495	0.851637	0.865191	0.808619	0.841236	0.893084	0.894789	0.933698
1.08333	0.812082	0.910864	0.817721	0.907781	0.897121	0.87135	0.7508	0.801815	0.805269	0.87087	0.863806
1.09375	0.820596	0.896738	0.813112	0.892155	0.8164	0.845823	0.754317	0.820169	0.803583	0.822932	0.808265
1.10417	0.829647	0.842731	0.832298	0.873798	0.871385	0.866799	0.818065	0.809496	0.839854	0.810147	0.822439
1.11458	0.775362	0.890653	0.882742	0.814416	0.858903	0.790184	0.777603	0.780722	0.810886	0.775028	0.783633
1.125	0.786992	0.869344	0.855743	0.807482	0.793311	0.79584	0.761826	0.763542	0.856996	0.791391	0.841207
1.13542	0.856648	0.836113	0.773439	0.832231	0.777932	0.761527	0.795516	0.803094	0.832102	0.824611	0.840692
1.14583	0.80605	0.853362	0.742978	0.792181	0.772339	0.818149	0.837033	0.773619	0.827971	0.853367	0.889138
1.15625	0.783036	0.824628	0.760419	0.756827	0.81142	0.79369	0.84848	0.782126	0.826772	0.843858	0.885529
1.16667	0.799841	0.805322	0.738721	0.81341	0.78308	0.826068	0.821118	0.769939	0.805889	0.784671	0.882903
1.17708	0.837292	0.809015	0.811723	0.844918	0.83351	0.827719	0.825552	0.747763	0.773488	0.795018	0.858536
1.1875	0.80564	0.832353	0.770447	0.817918	0.796958	0.788016	0.842218	0.77644	0.800689	0.797089	0.874359
1.19792	0.780986	0.835999	0.758451	0.834948	0.80572	0.780428	0.820589	0.786803	0.801034	0.831975	0.892074
1.20833	0.770133	0.783986	0.757691	0.780482	0.784501	0.777754	0.821378	0.825411	0.862182	0.81786	0.872964
1.21875	0.769908	0.790036	0.757891	0.856375	0.80953	0.76643	0.852742	0.825096	0.863814	0.783534	0.852387
1.22917	0.821141	0.788667	0.807042	0.837891	0.878274	0.829863	0.835046	0.838686	0.874671	0.808332	0.863883
1.23958	0.864407	0.871568	0.868166	0.826877	0.877203	0.851098	0.865174	0.856858	0.83147	0.822679	0.867367
1.25	0.83091	0.84466	0.876117	0.868895	0.857181	0.870464	0.874675	0.829174	0.835117	0.838919	0.844153
1.26042	0.831769	0.819418	0.85931	0.882145	0.880694	0.873205	0.878194	0.820871	0.879045	0.81558	0.89249
1.27083	0.885323	0.805321	0.799732	0.837939	0.885522	0.888456	0.906859	0.844395	0.824558	0.792094	0.852166
1.28125	0.876622	0.827875	0.780706	0.87152	0.843947	0.887349	0.903919	0.82587	0.852585	0.824753	0.861684
1.29167	0.861356	0.885993	0.799154	0.885818	0.897179	0.877909	0.892773	0.864813	0.865115	0.870085	0.865627
1.30208	0.856403	0.867264	0.868976	0.857813	0.893636	0.88492	0.86995	0.853926	0.86248	0.830034	0.871144
1.3125	0.875951	0.84526	0.8919	0.851886	0.868236	0.899308	0.871048	0.86476	0.84315	0.817125	0.865247
1.32292	0.904575	0.843804	0.899393	0.848706	0.915468	0.890967	0.865262	0.862443	0.881395	0.845513	0.856221
1.33333	0.872648	0.905004	0.878606	0.875768	0.852939	0.903463	0.852573	0.845631	0.872598	0.8339	0.841286
1.34375	0.888839	0.906407	0.894222	0.893958	0.908416	0.890084	0.828281	0.850678	0.880086	0.846834	0.867558
1.35417	0.900319	0.877534	0.840405	0.878839	0.910974	0.875516	0.856673	0.852837	0.875543	0.849949	0.854298
1.36458	0.904365	0.8797	0.857643	0.888306	0.92636	0.888945	0.869764	0.8555	0.875581	0.871285	0.876041
1.375	0.917847	0.891904	0.884484	0.883034	0.923778	0.890832	0.856503	0.853731	0.861622	0.850336	0.849183
1.38542	0.909418	0.90566	0.907956	0.898316	0.915816	0.891133	0.863683	0.866565	0.874618	0.831109	0.842426
1.39583	0.912769	0.876859	0.896302	0.883995	0.94717	0.917969	0.879463	0.844218	0.852023	0.841072	0.864584
1.40625	0.898739	0.883066	0.903714	0.881411	0.919452	0.912723	0.88765	0.860391	0.85742	0.856241	0.8739
1.41667	0.92979	0.908406	0.906363	0.877994	0.920409	0.899489	0.89469	0.841737	0.832884	0.876857	0.867446
1.42708	0.917228	0.91387	0.894735	0.879525	0.934539	0.894074	0.872062	0.865177	0.87101	0.870382	0.870278
1.4375	0.910838	0.885607	0.885535	0.891921	0.932189	0.909183	0.86702	0.85105	0.878427	0.852064	0.855205
1.44792	0.920285	0.908518	0.905757	0.91501	0.926843	0.916444	0.872509	0.838475	0.87146	0.863977	0.87164
1.45833	0.925834	0.93355	0.915309	0.927947	0.915678	0.911059	0.890638	0.861732	0.86914	0.880222	0.857574
1.46875	0.938956	0.937261	0.909074	0.921088	0.911576	0.908819	0.851425	0.866116	0.859068	0.862684	0.865013
1.47917	0.934361	0.919541	0.916631	0.927124	0.939598	0.898606	0.885711	0.851887	0.892791	0.874671	0.865373
1.48958	0.925053	0.940511	0.904423	0.91725	0.907076	0.914827	0.888626	0.871051	0.892668	0.868269	0.866255
1.5	0.927624	0.93328	0.921331	0.927882	0.87517	0.911963	0.888928	0.86025	0.89156	0.857634	0.863174
1.51042	0.921352	0.929341	0.902864	0.933837	0.858773	0.916963	0.859082	0.876286	0.901754	0.858985	0.859559
1.52083	0.921729	0.941731	0.894992	0.91256	0.928324	0.93713	0.895799	0.854638	0.885868	0.874103	0.852073
1.53125	0.946282	0.933987	0.881002	0.930114	0.951112	0.926588	0.87919	0.858945	0.846028	0.872289	0.883373
1.54167	0.935739	0.955731	0.875937	0.956042	0.897547	0.90106	0.866759	0.871242	0.876235	0.879829	0.866972
1.55208	0.941442	0.935026	0.879034	0.95791	0.94261	0.935699	0.862413	0.871567	0.878852	0.884264	0.884218
1.5625	0.951691	0.944246	0.860123	0.944881	0.923725	0.910774	0.91286	0.876599	0.881585	0.86212	0.86247
1.57292	0.950246	0.968046	0.840005	0.906896	0.976158	0.918649	0.897859	0.863446	0.850208	0.851752	0.872413
1.58333	0.939616	0.944951	0.873812	0.919119	0.932358	0.907431	0.876672	0.847727	0.866985	0.874035	0.864206
1.59375	0.949256	0.941312	0.854681	0.916289	0.911274	0.917249	0.903115	0.850302	0.89041	0.874026	0.855584
1.60417	0.921527	0.939747	0.874512	0.915423	0.926612	0.901366	0.924275	0.863358	0.88292	0.858432	0.875124
1.61458	0.934777	0.953944	0.858781	0.905367	0.935527	0.937129	0.918679	0.870848	0.833967	0.855473	0.836849
1.625	0.932108	0.94302	0.907829	0.951163	0.934819	0.920469	0.922422	0.87626	0.853845	0.856426	0.822976
1.63542	0.937827	0.955066	0.890561	0.922407	0.935826	0.926392	0.902538	0.88495	0.850418	0.85395	0.814095
1.64583	0.934437	0.967649	0.89532	0.934877	0.937663	0.884534	0.867544	0.855098	0.872816	0.84217	0.874883
1.65625	0.948793	0.946219	0.904462	0.90121	0.964118	0.856884	0.909986	0.890224	0.887298	0.877554	0.858949
1.66667	0.916626	0.940715	0.917027	0.930364	0.910987	0.892928	0.901663	0.828953	0.877139	0.852428	0.894849
1.67708	0.921774	0.921568	0.927852	0.905823	0.868419	0.935249	0.868831	0.865569	0.884723	0.873643	0.897894
1.6875	0.927614	0.944182	0.912129	0.930328	0.950191	0.927159	0.838536	0.84816	0.863762	0.862308	0.908361
1.69792	0.919776	0.929818	0.928416	0.947578	0.927245	0.92578	0.858178	0.86402	0.906427	0.820584	0.893053
1.70833	0.921133	0.938324	0.905779	0.922982	0.948292	0.917124	0.899378	0.870414	0.856332	0.86723	0.873762
1.71875	0.926261	0.942282	0.911492	0.9071	0.918968	0.880493	0.880974	0.882467	0.886778	0.876268	0.892798
1.72917	0.933534	0.957274	0.919274	0.895999	0.973068	0.898535	0.861197	0.89205	0.868256	0.865917	0.893134
1.73958	0.930985	0.940372	0.923674	0.91223	0.898289	0.88641	0.912873	0.861733	0.871596	0.841944	0.881703
1.75	0.9176	0.934122	0.920553	0.895465	0.9551	0.911893	0.891953	0.875294	0.854774	0.87035	0.869178
1.76042	0.920499	0.922605	0.905294	0.896387	0.899609	0.909929	0.867173	0.884006	0.821591	0.827864	0.859584
1.77083	0.898135	0.946152	0.926147	0.920708	0.89802	0.904502	0.890051	0.859438	0.854396	0.811392	0.874581
1.78125	0.891428	0.940317	0.943961	0.898586	0.918999	0.841552	0.881694	0.861511	0.858172	0.853371	0.851323
1.79167	0.931788	0.929409	0.93007	0.886364	0.89626	0.889164	0.862215	0.857597	0.821639	0.828962	0.88871
1.80208	0.935314	0.90944	0.901311	0.901055	0.867763	0.904296	0.886619	0.875929	0.83141	0.815046	0.851037
1.8125	0.936108	0.942383	0.908801	0.853859	0.902726	0.923173	0.85896	0.886773	0.833143	0.8445	0.864955
1.82292	0.908217	0.919678	0.885884	0.824672	0.944698	0.912183	0.866712	0.874848	0.825127	0.814436	0.803162
1.83333	0.866018	0.878997	0.908775	0.869265	0.8937	0.912514	0.82917	0.846988	0.800923	0.854814	0.849282
1.84375	0.878462	0.919604	0.891308	0.8712	0.856637	0.885703	0.819559	0.812201	0.870485	0.82012	0.827605
1.85417	0.929302	0.89832	0.880259	0.879147	0.885529	0.87058	0.87791	0.868433	0.812121	0.809618	0.83542
1.86458	0.914393	0.856156	0.838084	0.854321	0.839356	0.841246	0.826722	0.847664	0.838587	0.797009	0.80009
1.875	0.885997	0.87758	0.868023	0.867885	0.774159	0.833057	0.817922	0.839763	0.813512	0.804795	0.838886
1.88542	0.885798	0.892877	0.89442	0.833013	0.905112	0.866314	0.85155	0.850054	0.892206	0.794241	0.817339
1.89583	0.867252	0.808626	0.903065	0.758947	0.844383	0.82336	0.803173	0.821624	0.821492	0.783422	0.839079
1.90625	0.896811	0.864772	0.889156	0.825588	0.923168	0.783316	0.804241	0.835302	0.827866	0.817671	0.808316
1.91667	0.845985	0.906898	0.848614	0.803977	0.844502	0.764412	0.794015	0.85319	0.868075	0.808475	0.802322
1.92708	0.889542	0.899802	0.853514	0.754224	0.885977	0.788719	0.788655	0.839899	0.813108	0.77346	0.803457
1.9375	0.90434	0.852708	0.853003	0.836914	0.8366	0.804599	0.789497	0.849365	0.788833	0.782581	0.783835
1.94792	0.856329	0.843063	0.893102	0.862218	0.895362	0.764467	0.784592	0.832217	0.82239	0.790588	0.778006
1.95833	0.904154	0.799319	0.81481	0.859171	0.951453	0.753208	0.753751	0.842441	0.785075	0.793408	0.786548
1.96875	0.920373	0.797546	0.79967	0.884503	0.882791	0.754983	0.773498	0.847307	0.821476	0.80818	0.829219
1.97917	0.89512	0.825839	0.836028	0.906944	0.939438	0.735996	0.774663	0.799673	0.78855	0.816742	0.832057
1.98958	0.902134	0.89748	0.888506	0.916238	0.96128	0.725738	0.766604	0.803507	0.787022	0.789571	0.83655
2	0.938	0.907335	0.906972	0.915828	0.954252	0.744235	0.780221	0.866746	0.837319	0.842156	0.836718
2.01042	0.941166	0.896018	0.900331	0.919638	0.951038	0.806237	0.812729	0.874795	0.851244	0.800768	0.896034
2.02083	0.923307	0.904074	0.915259	0.923574	0.9356	0.800092	0.800683	0.870584	0.840044	0.840531	0.864145
2.03125	0.896053	0.928627	0.885105	0.916648	0.954404	0.809184	0.777915	0.867262	0.838683	0.848596	0.845894
2.04167	0.878045	0.92224	0.887848	0.917854	0.925137	0.843162	0.77866	0.834994	0.857024	0.835513	0.817087
2.05208	0.89267	0.909845	0.852732	0.885893	0.847105	0.780159	0.769834	0.882518	0.833044	0.82035	0.824007
2.0625	0.904698	0.9118	0.833668	0.892232	0.927516	0.790688	0.79197	0.867238	0.82813	0.851878	0.864235
2.07292	0.892162	0.901491	0.82237	0.928996	0.842124	0.823399	0.774854	0.888737	0.824582	0.86306	0.893222
2.08333	0.862481	0.927378	0.817015	0.910747	0.853657	0.860598	0.78159	0.888359	0.819104	0.842194	0.840072
2.09375	0.815145	0.881301	0.798005	0.903647	0.810643	0.836259	0.780676	0.850358	0.827595	0.86592	0.872734
2.10417	0.841719	0.848897	0.750762	0.905952	0.862552	0.814842	0.755645	0.880716	0.798431	0.850143	0.852929
2.11458	0.903709	0.854178	0.777767	0.890289	0.926421	0.77897	0.767641	0.888587	0.796672	0.820485	0.848985
2.125	0.83608	0.931301	0.846757	0.926884	0.915825	0.815297	0.765415	0.879216	0.776183	0.79151	0.837784
2.13542	0.800831	0.937326	0.867884	0.900207	0.855526	0.885655	0.780428	0.855062	0.862315	0.834462	0.85741
2.14583	0.777397	0.907389	0.803763	0.830988	0.794914	0.883715	0.812485	0.856285	0.801492	0.84803	0.828413
2.15625	0.830228	0.899633	0.762635	0.818733	0.847719	0.887444	0.800409	0.875041	0.785163	0.849794	0.811163
2.16667	0.858707	0.88067	0.748291	0.905049	0.911457	0.887501	0.828459	0.872255	0.770602	0.852267	0.819033
2.17708	0.898899	0.895908	0.767587	0.902526	0.894228	0.874594	0.832624	0.864822	0.825349	0.883245	0.847597
2.1875	0.894378	0.935045	0.792252	0.855713	0.915905	0.846121	0.843498	0.884208	0.768421	0.859597	0.835103
2.19792	0.898397	0.91206	0.858307	0.82615	0.918569	0.888293	0.82812	0.876094	0.828105	0.833266	0.872513
2.20833	0.817455	0.862969	0.870308	0.888528	0.79281	0.920171	0.85063	0.898431	0.800621	0.862252	0.814453
2.21875	0.812819	0.835548	0.820709	0.822026	0.824307	0.917925	0.867068	0.866934	0.825996	0.833036	0.851179
2.22917	0.845109	0.894074	0.788853	0.883864	0.901289	0.885751	0.855155	0.874362	0.801147	0.859213	0.892096
2.23958	0.91484	0.938273	0.757926	0.892845	0.840743	0.908173	0.875173	0.864342	0.856186	0.850815	0.866291
2.25	0.904626	0.941349	0.7433	0.839292	0.912203	0.938152	0.876659	0.874791	0.784558	0.866079	0.871886
2.26042	0.875072	0.913428	0.780367	0.845036	0.889967	0.905137	0.883119	0.874231	0.862797	0.855913	0.852147

## Sheet: F
RER
	Cdk4+/+						Cdk4-/-
Temperature	WT1	WT2	WT3	WT4	WT5	WT6	KO1	KO2	KO3	KO4	KO5
24°C	0.904634	0.955887	0.881503	0.972222	0.957191	0.887589	0.902921	0.901598	0.897722	0.922059	0.874422
6°C	0.899566	0.904109	0.868127	0.889228	0.901738	0.873534	0.849207	0.859899	0.845703	0.842133	0.853295

## Sheet: G
Energy balance regression plot RT
Generated with CalR. Raw data input are .csv files.

## Sheet: H
Energy balance regression plot cold
Generated with CalR. Raw data input are .csv files.

## Sheet: I
Cdk4+/+ versus Cdk4-/-
	24°C		6°C		GLM
Effect	Mass	Group	Mass	Group
Oxygen Consumption (ml/hr)	0.8669	0.9905	0.5518	0.7005
Carbon Dioxide Production (ml/hr)	0.7412	0.9294	0.5739	0.8
Energy Expenditure (kcal/hour)	0.8386	0.9772	0.5564	0.7218
Energy Balance (kcal/hour)	0.0222*	0.0283*	0.0307 *	0.0656
	24°C		6°C		ANOVA
Effect		Group		Group
Respiratory Exchange Ratio		0.2058		<0.001 ***

## Sheet: J
Basal temperature
Cdk4+/+	Cdk4-/-
37.6	36.4
36.8	36.8
36.5	37.7
35.2	37.4
36.5	36.9
35.9	37.6
36.1	36.2
37.4	36.5
35.9	36.9
36.7	37.6
37.6	36.9
36.9	36.9
36.3	37.8
37.1	37.1
36.3	36.2
36.6	35.6

[truncated: 1 more sheets: K]
