# Supplementary material for: Hypothalamic CDK4 regulates thermogenesis by modulating sympathetic innervation of adipose tissues
Source: EMBO Rep. 2020 Jul 12;21(9):e49807. doi: 10.15252/embr.201949807 (PMC7507572; doi:10.15252/embr.201949807)
Supplement: Supplementary file 6 — Source Data for Figure 2 [file EMBR-21-e49807-s004.zip]

Archive with 12 entries (12 files):
- .DS_Store
- EMBOR-2019-49807V1_Fig2A_BAT.pdf
- EMBOR-2019-49807V1_Fig2C_HE_Cdk4KO.tif.pdf
- EMBOR-2019-49807V1_Fig2C_HE_Cdk4WT.tif.pdf
- EMBOR-2019-49807V1_Fig2C_UCP1_Cdk4KO.tif.pdf
- EMBOR-2019-49807V1_Fig2C_UCP1_Cdk4WT.tif.pdf
- EMBOR-2019-49807V1_Fig2D_WB_CDK4.Tif.pdf
- EMBOR-2019-49807V1_Fig2D_WB_HSP90.Tif.pdf
- EMBOR-2019-49807V1_Fig2D_WB_UCP1.Tif.pdf
- EMBOR-2019-49807V1_Fig2G_TEM_KO.tif.pdf
- EMBOR-2019-49807V1_Fig2G_TEM_WT.tif.pdf
- EMBOR-2019-49807V1_SourceDataforFigure2.xlsx
