# Supplementary material for: Hypothalamic CDK4 regulates thermogenesis by modulating sympathetic innervation of adipose tissues
Source: EMBO Rep. 2020 Jul 12;21(9):e49807. doi: 10.15252/embr.201949807 (PMC7507572; doi:10.15252/embr.201949807)
Supplement: Supplementary file 6 — Source Data for Figure 2 [file EMBR-21-e49807-s004.zip › EMBOR-2019-49807V1_SourceDataforFigure2.xlsx]

## Sheet: A
Gross BAT morphology
Images as TIFF provided separately

## Sheet: B
BAT mass
Cdk4+/+	Cdk4-/-
0.326761	0.237918
0.19708	0.175926
0.261641	0.178571
0.275362	0.269091
0.49026	0.257028
0.305677	0.14266
0.213568	0.185478
0.521136	0.168224
0.173868	0.168374
0.319508	0.197071
0.411822

## Sheet: C
H&E and UCP1 IHC
Images as TIFF provided separately

## Sheet: D
Western blot
Images as TIFF provided separately

## Sheet: E
Western blot quantification UCP1/HSP90
Cdk4+/+	Cdk4-/-
1.10755	1.38836
0.694936	1.2542
1.09693	1.47406
1.10029	1.15728

## Sheet: F
Gene expression BAT
	Cdk4+/+						Cdk4-/-
Genes	WT1	WT2	WT3	WT4	WT5	WT6	KO1	KO2	KO3	KO4	KO5	KO6
Cdk4	0.80586	0.786615	1.55832	0.812911	1.06629	0.969999	0.240754	0.00678637	0.0129118	0.0144575	0.0702559	0.0210792
Adrb3	2.81166	0.510918	0.893681	0.656635	0.515762	0.611343	1.0438	0.711448	0.631971	1.15562	0.997903	1.4401
Cpt1b	1.13102	0.983359	0.839672	1.40368	0.900879	0.74139	1.46427	1.38691	1.49411	0.811295	1.77091	1.61974
Cidea	1.12112	0.970759	1.07984	1.01402	0.949002	0.865272	1.5293	0.715774	1.71412	1.63382	1.77273	2.66848
Dio2	2.55186	0.392949	0.536732	1.02561	1.2805	0.212351	7.85762	1.47013	2.98807	5.68656	6.66172	2.57645
Pgc1a	2.26122	0.879279	0.831354	0.575892	0.397414	1.05484	1.49849	1.40193	0.800144	4.46038	2.38241	1.58849
Ucp1	2.10166	0.746467	0.920579	0.994927	0.659247	0.577118	2.93455	2.97017	1.71505	1.36854	2.09595	2.96743
Bmp8b	0.873553	0.477399	0.722516	2.61038	0.644625	0.671529	3.61246	0.767972	2.06636	1.63823	3.64299	4.16237
Prdm16	1.68008	0.703544	1.17938	1.15531	0.632593	0.649099	0.767086	0.529849	0.567092	0.82237	1.1965	1.7402

## Sheet: G
EM images BAT
Images as TIFF provided separately

## Sheet: H
Quantification EM Images BAT
	Cdk4+/+				Cdk4-/-
LD	0.959281	1.01903	1.02169	0.994743	0.833266	0.850574	0.926546	0.766238
Mito	0.942968	0.94363	1.1134	0.999916	1.35558	1.58292	1.29205	1.51532

## Sheet: I
Oroboros BAT
	Cdk4+/+						Cdk4-/-
CI	1.49405	1.38615	0.491228	0.449415	1.0846	0.631426	0.71156	1.65926	1.03365	0.738983	2.41764	2.15041
CI+CII	1.63935	3.26389	0.908468	1.80213	1.33575	1.44037	2.59267	4.31685	3.11941	1.97238	3.84447	3.25172
ETS	1.0842	2.70254	1.41702	2.40666	1.31327	2.09535	2.44333	3.41368	4.9697	1.891	3.33531	2.76938
ETS (CII)	0.735992	1.70248	0.538464	1.65934	0.533465	0.984049	2.07206	2.81215	2.55485	1.13939	2.00731	1.64663
