# Supplementary material for: Hypothalamic CDK4 regulates thermogenesis by modulating sympathetic innervation of adipose tissues
Source: EMBO Rep. 2020 Jul 12;21(9):e49807. doi: 10.15252/embr.201949807 (PMC7507572; doi:10.15252/embr.201949807)
Supplement: Supplementary file 7 — Source Data for Figure 3 [file EMBR-21-e49807-s005.zip]

Archive with 10 entries (10 files):
- .DS_Store
- EMBOR-2019-49807V1_Fig3C_BAT.jpg
- EMBOR-2019-49807V1_Fig3E_HE_KO.tif
- EMBOR-2019-49807V1_Fig3E_HE_WT.tif
- EMBOR-2019-49807V1_Fig3E_UCP1_KO.tif
- EMBOR-2019-49807V1_Fig3E_UCP1_WT.tif
- EMBOR-2019-49807V1_Fig3F_WB_CDK4.Tif
- EMBOR-2019-49807V1_Fig3F_WB_HSP90.Tif
- EMBOR-2019-49807V1_Fig3F_WB_UCP1.Tif
- EMBOR-2019-49807V1_SourceDataforFigure3.xlsx
