# Supplementary material for: Hypothalamic CDK4 regulates thermogenesis by modulating sympathetic innervation of adipose tissues
Source: EMBO Rep. 2020 Jul 12;21(9):e49807. doi: 10.15252/embr.201949807 (PMC7507572; doi:10.15252/embr.201949807)
Supplement: Supplementary file 7 — Source Data for Figure 3 [file EMBR-21-e49807-s005.zip › EMBOR-2019-49807V1_SourceDataforFigure3.xlsx]

## Sheet: A
Basal temperature
Cdk4flox/flox	Cdk4flox/flox Ucp1-Cre
37.3	37.4
37.4	37.5
37.3	37.7
37.3	37.3
37.5	37.2
37.6	36.9
37.1	37.4
37.6	37.3
37.5	37.8

## Sheet: B
Acute cold test
Time(hours)	Cdk4flox/flox									Cdk4flox/flox Ucp1-Cre
0	37.3	37.4	37.3	37.3	37.5	37.6	37.1	37.6	37.5	37.4	37.5	37.7	37.3	37.2	36.9	37.4	37.3	37.8
1	35.4	35	35.9	35.4	36.1	36	36.3	36	35	35.4	36.5	35.4	36.2	35.9	35.7	35.1	35.3	36.1
2	33.4	34.4	34.8	35.6	35.3	36.4	34.4	35.5	35	34.1	36.4	35.2	35	35.2	34.9	35.3	35.4	35.3
3	33.6	34.5	35.6	35.4	35.5	35.4	34.1	34.1	35.4	34.4	35.8	34.4	34.3	35.4	35.1	35.4	34.5	35.3
4	34.7	34.8	34.2	35.8	35.6	34.4	35	35.1	34.7	34.4	34.2	34.7	34.6	34.8	33.6	35.7	34.6	34.2
5	34.5	33.6	35.5	34.9	35	35.3	33.3	34.5	35.2	34.6	34.9	33.8	34.9	34.1	34.1	34.8	35.4	34.2
6	35.9	34.5	34.9	35	33.9	35.1	34.4	34.9	34.7	35.1	35.3	34.3	33.8	35.2	35.1	34.4	34.1	34.8

## Sheet: C
Gross BAT morphology
Images as TIFF provided separately

## Sheet: D
BAT mass
Cdk4flox/flox	Cdk4flox/flox Ucp1-Cre
3.62381	3.12227
2.30698	2.6347
2.34468	2.79612
3.1985	2.78924
2.91489	2.92149
3.09174	2.30973
3.13514	2.85259
3.38679

## Sheet: E
BAT HE and UCP1 IHC
Images as TIFF provided separately

## Sheet: F
Western blot
Images as TIFF provided separately

## Sheet: G
Western blot quantification UCP1/HSP90
Cdk4flox/flox	Cdk4flox/flox Ucp1-Cre
1.315	1.026
1.276	0.816
0.691	0.881
0.717	0.844

## Sheet: H
Gene expression BAT
	Cdk4flox/flox					Cdk4flox/flox Ucp1-Cre
Genes	WT1	WT2	WT3	WT4	WT5	KO1	KO2	KO3	KO4	KO5	KO6
Cdk4	1.38989	0.908904	0.904865	0.920173	0.876165	0.154125	0.218887	0.317259	0.453922	0.258701	0.209831
Cpt1b	1.45841	0.756387	1.01026	0.840534	0.934413	0.315934	1.42323	1.19782	1.68387	0.747744	0.801062
Cidea	1.21097	1.14057	1.03728	0.817994	0.793192	1.04233	1.16808	1.16258	2.2509	0.840815	0.615757
Dio2	0.276326	0.476543	1.6918	1.30705	1.24828	0.906184	0.0580714	2.0697	2.33283	1.49804	0.62825
Pgc1a	0.63118	0.653542	1.16091	1.21255	1.34181	0.853315	0.534736	1.98035	1.02121	1.02248	0.909119
Ucp1	1.02863	1.1162	0.966113	0.436187	1.45287	0.628899	1.53328	1.59903	3.10964	0.664617	0.725964
Bmp8b	1.89944	0.950493	0.25367	1.4937	0.402691	0.353982	0.629624	0.373437	0.581132	0.583094	0.371178
Prdm16	1.46587	0.893934	0.862256	0.618318	1.15962	0.490218	0.871947	0.968235	1.97606	0.720665	0.766913
