# Supplementary material for: Hypothalamic CDK4 regulates thermogenesis by modulating sympathetic innervation of adipose tissues
Source: EMBO Rep. 2020 Jul 12;21(9):e49807. doi: 10.15252/embr.201949807 (PMC7507572; doi:10.15252/embr.201949807)
Supplement: Supplementary file 8 — Source Data for Figure 4 [file EMBR-21-e49807-s006.zip]

Archive with 5 entries (5 files):
- EMBOR-2019-49807V1_Fig4A_TH_KO.JPG
- EMBOR-2019-49807V1_Fig4A_TH_WT.JPG
- EMBOR-2019-49807V1_Fig4C_HE_KO.tif
- EMBOR-2019-49807V1_Fig4C_HE_WT.tif
- EMBOR-2019-49807V1_SourceDataforFigure4.xlsx
