# Supplementary material for: Hypothalamic CDK4 regulates thermogenesis by modulating sympathetic innervation of adipose tissues
Source: EMBO Rep. 2020 Jul 12;21(9):e49807. doi: 10.15252/embr.201949807 (PMC7507572; doi:10.15252/embr.201949807)
Supplement: Supplementary file 8 — Source Data for Figure 4 [file EMBR-21-e49807-s006.zip › EMBOR-2019-49807V1_SourceDataforFigure4.xlsx]

## Sheet: A
scWAT TH IHC
Images as TIFF provided separately

## Sheet: B
TH Quantification
Cdk4+/+	Cdk4-/-
9.86941	22.97
4.26068	18.4633
3.68633	13.104
4.94036	7.60767
5.92577	7.13172
2.62978	17.049

## Sheet: C
scWAT HE
Images as TIFF provided separately

## Sheet: D
Gene expression scWAT
	Cdk4+/+					Cdk4-/-
Genes	WT1	WT2	WT3	WT4	WT5	KO1	KO2	KO3	KO4	KO5	KO6
Adrb3	0.423609	1.74695	0.85035	1.63073	0.348362	3.66856	3.03884	1.28221	1.3739	3.53445	2.83511
Cpt1b	0.181465	1.45287	0.880348	1.73684	0.748477	0.505223	0.70592	0.891931	0.642533	1.2441	0.547341
Cidea	0.553846	1.52564	0.718768	1.05163	1.15011	0.886206	1.20943	2.36068	1.0963	2.03908	1.17138
Dio2	0.176379	1.79777	0.463296	0.275867	2.28669	0.119163	1.48412	6.9738	3.03045	3.87676	4.06514
Pgc1a	0.393116	1.63499	0.31463	1.51051	1.14676	0.81863	1.23014	1.61563	0.800233	2.65213	1.95008
Ucp1	0.746476	0.608645	1.30902	0.297037	2.03882	3.69916	3.44704	1.02274	1.01123	6.37073	0.402461
Bmp8b	0.221441	1.29473	1.47944	0.411407	1.59298	0.158906	0.988382	7.61879	2.48108	7.2296	3.81571
Prdm16	0.215197	1.53618	0.625962	1.70931	0.913351	0.824152	0.7122	0.409551	0.629552	0.748092	0.401096

## Sheet: E
Acute cold test PROP/NACL
	Cdk4+/+														Cdk4-/-
Time(hours)	NaCl							Prop							NaCl						Prop
0	36.4	36.9	36.3	36.9	37	37.3	36.6	36.7	36.6	36.8	37	37.1	36	36.6	36.4	36.7	36.1	35.9	35.4	35.8	36.5	36.1	36.3	35.9	36.2	35.6
1	34.2	34.6	33.9	34.1	34.2	34.7	35.5	34.1	33.6	33	33.8	34	33	33.7	35.8	34.2	35.8	34.9	34.6	35.6	32.9	34.8	32.7	34	33.5	34
2	34.6	33.9	33.8	34	33.6	34.8	35	33.8	34.3	33	34.5	34.6	33.9	34.2	34.8	34.5	35.7	35.2	34.7	36	29.5	34.5	32	33.1	33.4	33.5
3	34.7	33.8	33.7	34	34.4	34.2	35.7	33.7	34.2	33.8	34.4	34.5	33.8	34.4	34.5	35	35.8	35.5	35.1	36.3		34.8	32	33.2	33.9	32.8
4	34.5	34.4	34.3	33.9	34.6	34.8	34.5	34.3	33.9	33.8	33.9	34.8	34.1	34.5	34.3	34.8	35.6	35.3	35.1	36.5		34.3	31.7	33.3	34	32.4

## Sheet: F
AUC Acute cold test PROP/NACL
Cdk4+/+		Cdk4-/-
NaCl	Prop	NaCl	Prop
10.95	9.1	12.45	2.819
9.95	9.35	11.45	11.3
8.7	7.1	15.15	2.85
9.5	10.15	13.2	6.9
10	11.05	11.65	7.9
11.75	7.75	16.05	6.3
13.75	9.85
