# Supplementary material for: Hypothalamic CDK4 regulates thermogenesis by modulating sympathetic innervation of adipose tissues
Source: EMBO Rep. 2020 Jul 12;21(9):e49807. doi: 10.15252/embr.201949807 (PMC7507572; doi:10.15252/embr.201949807)
Supplement: Supplementary file 9 — Source Data for Figure 5 [file EMBR-21-e49807-s007.zip]

Archive with 6 entries (6 files):
- EMBOR-2019-49807V1_Fig5D_HE_KO.tiff
- EMBOR-2019-49807V1_Fig5D_HE_WT.tif
- EMBOR-2019-49807V1_Fig5F_TH_KO.jpg
- EMBOR-2019-49807V1_Fig5F_TH_WTjpg.jpg
- EMBOR-2019-49807V1_Fig5H_WB_PCREBS133_HSP90.Tif
- EMBOR-2019-49807V1_SourceDataforFigure5.xlsx
