# Supplementary material for: Hypothalamic CDK4 regulates thermogenesis by modulating sympathetic innervation of adipose tissues
Source: EMBO Rep. 2020 Jul 12;21(9):e49807. doi: 10.15252/embr.201949807 (PMC7507572; doi:10.15252/embr.201949807)
Supplement: Supplementary file 9 — Source Data for Figure 5 [file EMBR-21-e49807-s007.zip › EMBOR-2019-49807V1_SourceDataforFigure5.xlsx]

## Sheet: A
Cdk4 mRNA
Cdk4flox/flox	Cdk4flox/flox Sf1-Cre
0.770174	0.294614
0.702466	0.28462
1.47665	0.313349
0.707494	0.409454
1.34321	0.87662
	0.970954

## Sheet: B
Basal temperature
Cdk4flox/flox	Cdk4flox/flox Sf1-Cre
35.9	36.8
36.2	37.1
36	37.9
35.7	37.1
35.7	36.7
35.6	36.3
35.8	36.2
35.2	37.1
37.1	36.9
36.2	36.1
37.1	37.5
37.5	36.5
37.1	37.5
37.4	37
37.3	37.3

## Sheet: C
Acute cold test
Time(hours)	Cdk4flox/flox															Cdk4flox/flox Sf1-Cre
0	35.9	36.2	36	35.7	35.7	35.6	35.8	35.2	37.1	36.2	37.1	37.5	37.1	37.4	37.3	36.8	37.1	37.9	37.1	36.7	36.3	36.2	37.1	36.9	36.1	37.5	36.5	37.5	37	37.3
1	35.7	35.8	36.3	35.4	35.5	36.5	35.9	36.7	36	36.8	36.4	36.5	36.5	37.1	36.1	35.6	36.4	37.4	35.8	36.5	36.2	36.3	36.8	36.7	36.5	37.3	36.8	36.5	37.3	36.8
2	35.3	35	35.9	35.5	35.3	36.1	36	35.9	35.3	35.9	36.2	33.2	36.4	36.7	35.7	35.8	35.4	35.5	36	35.6	36.3	36.4	36.3	35.8	36.6	36.6	35.4	35.7	37.1	36
3	33.8	34.6	33.9	34.3	34.6	36.8	35.8	35.6	34.2	35.7	35.3	34.8	35.5	36	34.7	35.8	36	36.5	35.8	36.1	35.4	35.3	35.8	34.9	36.1	36.4		35.6	35.8	36.1
4	33.5	33.5	34.8	35.1	32.7	35.8	35.2	34.7	34.7	34.5	34.8	36	35.3	35.3	35.4	35.1	35.7	36.5	35.8	35.3	35.9	35.2	35	34.9	36	35.7	35.1	36.5	36.5	36.1
5	33.8	33.7	34.2	34.4	34.3	34.3	34.4	34.1	35.1	35.3	35.3	35.5	36	35.6	35.9	35.5	35.5	36.4	35.9	35.5	34.8	35.4	35.1	35.8	35.8	35.8	36.2	36.6	35.8	35.7
6	34.5	34	34	35.9	34.3	35.1	34.4	34.1	34.7	35.2	35.1	36	36.4	35.4	35.1	36.3	36.1	36.2	35.5	36	34.1	35.6	35.8	35.9	35.7	35.6	35.9	36.3	36	35.7

## Sheet: D
BAT HE
Images as TIFF provided separately

## Sheet: E
Gene expression BAT
	Cdk4flox/flox									Cdk4flox/flox Sf1-Cre
Genes	WT1	WT2	WT3	WT4	WT5	WT6	WT7	WT8	WT9	KO1	KO2	KO3	KO4	KO5	KO6	KO7	KO8	KO9
Adrb3	1.11305	0.602308	0.921729	0.455656	2.06064	0.816303	0.78369	0.958402	1.28822	0.421396	0.601429	0.539404	0.47354	0.759346	0.533902	0.509103	1.1495	0.653606
Cpt1b	1.14776	1.09113	1.05347	0.778599	1.14228	0.880069	0.92711	0.939755	1.03982	0.909561	1.18711	0.935258	0.949588	1.11253	0.87828	1.08927	0.907517	0.804227
Cidea	0.834372	1.19923	0.925812	1.10559	1.43625	0.656333	1.0963	0.80974	0.936371	1.1554	1.53806	1.42217	0.992559	0.471251	1.21481	1.29811	0.781473	1.03532
Dio2	1.2473	1.10181	1.24313	0.743211	1.26982	0.728396	0.864339	0.801992	0.834616	0.851881	1.11724	1.01215	0.966423	1.02714	1.07115	0.637071	0.394421	0.658947
Pgc1a	1.43321	1.19842	1.32101	0.62011	1.352	0.721179	0.874083	0.773026	0.706959	0.768701	1.3523	0.981084	0.896784	0.92211	1.0675	0.796272	0.432629	0.907856
Ucp1	1.03764	0.98423	1.11306	0.940177	1.28542	0.713266	1.0939	0.832313	0.836894	1.0766	1.04829	0.966321	0.819297	1.18967	1.17612	0.983319	0.592273	0.893153
Bmp8b	1.35354	0.934377	1.90653	0.835304	1.13306	0.671254	0.348965	0.816971	0.565594	0.878233	1.6861	0.985561	1.7198	0.816516	1.13975	1.16139	0.85061	0.64063
Prdm16	1.87787	0.862188	1.26505	1.28461	1.84707	0.778961	0.258394	0.475887	0.349971	0.45295	0.993447	1.51121	0.67585	0.896355	1.61055	1.14802	0.365331	0.912644

## Sheet: F
BAT TH
Images as TIFF provided separately

## Sheet: G
TH Quantification
Cdk4flox/flox	Cdk4flox/flox Sf1-Cre
5.4426	8.31389
3.25459	8.55501
5.01507	8.83358
5.03048	8.85362
2.25649	3.7513

## Sheet: H
Western blot BAT
Images as TIFF provided separately

## Sheet: I
Western blot Quantification
Cdk4flox/flox	Cdk4flox/flox Sf1-Cre
0.801134	1.92387
1.43569	1.98549
0.763178	4.22374
