# Supplementary material for: Hypothalamic CDK4 regulates thermogenesis by modulating sympathetic innervation of adipose tissues
Source: EMBO Rep. 2020 Jul 12;21(9):e49807. doi: 10.15252/embr.201949807 (PMC7507572; doi:10.15252/embr.201949807)
Supplement: Supplementary file 10 — Source Data for Figure 6 [file EMBR-21-e49807-s008.zip]

Archive with 21 entries (21 files):
- EMBOR-2019-49807V1_Fig6C6_MERGE_WT.tif
- EMBOR-2019-49807V1_Fig6D1_HOECHST_KO.tif
- EMBOR-2019-49807V1_Fig6D2_FOS_KO.tif
- EMBOR-2019-49807V1_Fig6D3_MERGE_KO.tif
- EMBOR-2019-49807V1_Fig6D4_MERGE_KO.tif
- EMBOR-2019-49807V1_Fig6D5_MERGE_KO.tif
- EMBOR-2019-49807V1_Fig6D6_MERGE_KO.tif
- EMBOR-2019-49807V1_SourceDataforFigure6.xlsx
- EMBOR-2019-49807V1_Fig6A1_HOECHST_WT.tif
- EMBOR-2019-49807V1_Fig6A2_FOS_WT.tif
- EMBOR-2019-49807V1_Fig6A3_MERGE_WT.tif
- EMBOR-2019-49807V1_Fig6A4_FOS_WT.tif
- EMBOR-2019-49807V1_Fig6B1_HOECHST_KO.tif
- EMBOR-2019-49807V1_Fig6B2_FOS_KO.tif
- EMBOR-2019-49807V1_Fig6B3_MERGE_KO.tif
- EMBOR-2019-49807V1_Fig6B4_FOS_KO.tif
- EMBOR-2019-49807V1_Fig6C1_HOECHST_WT.tif
- EMBOR-2019-49807V1_Fig6C2_FOS_WT.tif
- EMBOR-2019-49807V1_Fig6C3_MERGE_WT.tif
- EMBOR-2019-49807V1_Fig6C4_MERGE_WT.tif
- EMBOR-2019-49807V1_Fig6C5_MERGE_WT.tif
