# Supplementary material for: Hypothalamic CDK4 regulates thermogenesis by modulating sympathetic innervation of adipose tissues
Source: EMBO Rep. 2020 Jul 12;21(9):e49807. doi: 10.15252/embr.201949807 (PMC7507572; doi:10.15252/embr.201949807)
Supplement: Supplementary file 10 — Source Data for Figure 6 [file EMBR-21-e49807-s008.zip › EMBOR-2019-49807V1_SourceDataforFigure6.xlsx]

## Sheet: A-D
c-FOS IF
Images as TIFF provided separately

## Sheet: E
c-Fos quantification
	Cdk4+/+																						Cdk4-/-
Areas	Slice WT 1	Slice WT 2	Slice WT 3	Slice WT 4	Slice WT 5	Slice WT 6	Slice WT 7	Slice WT 8	Slice WT 9	Slice WT 10	Slice WT 11	Slice WT 12	Slice WT 13	Slice WT 14	Slice WT 15	Slice WT 16	Slice WT 17	Slice WT 18	Slice WT 19	Slice WT 20	Slice WT 21	Slice WT 22	Slice KO 1	Slice KO 2	Slice KO 3	Slice KO 4	Slice KO 5	Slice KO 6	Slice KO 7	Slice KO 8	Slice KO 9	Slice KO 10	Slice KO 11	Slice KO 12	Slice KO 13	Slice KO 14	Slice KO 15	Slice KO 16	Slice KO 17	Slice KO 18	Slice KO 19	Slice KO 20	Slice KO 21	Slice KO 22	Slice KO 23	Slice KO 24
mPOA	0.663492	2.47302	1.68889	1.56825	1.14603	0	0	0.180952	0.24127	0	0	0.24127	0.904762	0.784127	0.301587	1.26667	2.29206	1.14603	4.10159				0.72381	1.44762	2.05079	2.7746	1.08571	1.26667	0.663492	1.74921	0	0.120635	1.0254	0.361905	0.542857	0.48254	1.93016	2.35238	1.56825	5.85079	1.44762	1.50794	0.72381	2.05079	2.4127	3.98095
ARC	0.44	3.96	2.42	0.66	0.44	0.22	0	0.22	0	0.66	1.98	1.1	3.3	3.52	0.66	0.66	0	0	1.32	0.22	0.22	0	5.5	2.86	3.74	3.74	1.98	0.88	2.64	3.52	0.88	2.42	3.3	6.16	3.96	15.18	0.44	1.32	0	0	0.66	0.88
VMH	5	0.892857	1.42857	0.714286	0.535714	1.07143	0.535714	0.892857	1.07143	0.535714	1.07143	1.07143	0	2.85714	0.178571	0.178571	0.892857	0.178571	0.892857	0			11.4286	12.1429	3.21429	1.60714	1.60714	3.39286	7.32143	3.21429	0.357143	1.96429	2.32143	2.67857	1.42857	0.892857	1.07143	2.14286	5.17857	0.178571	0	0.178571	5.71429
DMH	0.222222	1.11111	2.88889	0.888889	1.88889	0.444444	1	0.222222	1.11111	0.555556	0.555556	2.55556	0.777778	0.888889	0	1.55556	0.333333						2.88889	1	4.11111	3.88889	1.11111	0.555556	0.444444	0.111111	1.33333	0.777778	0.333333	1	0	0.111111	3.33333
LH	0	0	0	0	0	0.833333	0	0	0	0	0	9.58333	1.25	2.91667	0.416667								27.9167	18.3333	16.25	3.33333	21.6667	1.25	0.416667	0	2.08333	0.416667	0.833333	4.58333	0.833333	0	2.08333	14.5833
